# Supplementary material for: Bioinspired Microtexturing for Enhanced Sweat Adhesion in Ion-Selective Membranes
Source: Cyborg Bionic Syst. 2025 Aug 5;6:0337. doi: 10.34133/cbsystems.0337 (PMC12322491; doi:10.34133/cbsystems.0337)
Supplement: Supplementary 1 — Figs. S1 to S9 Movie S1 [file cbsystems.0337.f1.zip]

Archive with 3 entries (3 files):
- 3D printed wearable hard resin.stp
- Supplementary Information.docx
- Video 1 running experiment_480.mp4
