# Supplementary material for: Bioinspired Microtexturing for Enhanced Sweat Adhesion in Ion-Selective Membranes
Source: Cyborg Bionic Syst. 2025 Aug 5;6:0337. doi: 10.34133/cbsystems.0337 (PMC12322491; doi:10.34133/cbsystems.0337)
Supplement: Supplementary 1 — Figs. S1 to S9 Movie S1 [file cbsystems.0337.f1.zip › 3D printed wearable hard resin.stp]

ISO-10303-21;
HEADER;
FILE_DESCRIPTION((''),'2;1');
FILE_NAME('CHANNELDEPTH2MM','2024-08-08T11:05:58',('29ghn'),(''),
'CREO PARAMETRIC BY PTC INC, 2020053','CREO PARAMETRIC BY PTC INC, 2020053','');
FILE_SCHEMA(('CONFIG_CONTROL_DESIGN'));
ENDSEC;
DATA;
#1=DIRECTION('',(0.E0,1.E0,0.E0));
#2=VECTOR('',#1,1.9E0);
#3=CARTESIAN_POINT('',(1.4E1,-9.5E-1,0.E0));
#4=LINE('',#3,#2);
#5=DIRECTION('',(1.E0,0.E0,0.E0));
#6=VECTOR('',#5,9.E-1);
#7=CARTESIAN_POINT('',(1.455E1,1.5E0,0.E0));
#8=LINE('',#7,#6);
#9=DIRECTION('',(0.E0,-1.E0,0.E0));
#10=VECTOR('',#9,1.9E0);
#11=CARTESIAN_POINT('',(1.6E1,9.5E-1,0.E0));
#12=LINE('',#11,#10);
#13=DIRECTION('',(-1.E0,0.E0,0.E0));
#14=VECTOR('',#13,9.E-1);
#15=CARTESIAN_POINT('',(1.545E1,-1.5E0,0.E0));
#16=LINE('',#15,#14);
#17=DIRECTION('',(0.E0,1.E0,0.E0));
#18=VECTOR('',#17,1.9E0);
#19=CARTESIAN_POINT('',(-1.4E1,-9.5E-1,0.E0));
#20=LINE('',#19,#18);
#21=DIRECTION('',(1.E0,0.E0,0.E0));
#22=VECTOR('',#21,9.E-1);
#23=CARTESIAN_POINT('',(-1.545E1,-1.5E0,0.E0));
#24=LINE('',#23,#22);
#25=DIRECTION('',(0.E0,-1.E0,0.E0));
#26=VECTOR('',#25,1.9E0);
#27=CARTESIAN_POINT('',(-1.6E1,9.5E-1,0.E0));
#28=LINE('',#27,#26);
#29=DIRECTION('',(-1.E0,0.E0,0.E0));
#30=VECTOR('',#29,9.E-1);
#31=CARTESIAN_POINT('',(-1.455E1,1.5E0,0.E0));
#32=LINE('',#31,#30);
#33=DIRECTION('',(-7.071067811865E-1,7.071067811865E-1,0.E0));
#34=VECTOR('',#33,6.015930563773E0);
#35=CARTESIAN_POINT('',(0.E0,7.5E0,0.E0));
#36=LINE('',#35,#34);
#37=CARTESIAN_POINT('',(-1.945E1,7.45E0,0.E0));
#38=DIRECTION('',(0.E0,0.E0,-1.E0));
#39=DIRECTION('',(-1.E0,0.E0,0.E0));
#40=AXIS2_PLACEMENT_3D('',#37,#38,#39);
#42=DIRECTION('',(0.E0,1.E0,0.E0));
#43=VECTOR('',#42,3.E0);
#44=CARTESIAN_POINT('',(-6.E0,1.5E0,0.E0));
#45=LINE('',#44,#43);
#46=DIRECTION('',(-1.E0,0.E0,0.E0));
#47=VECTOR('',#46,4.E0);
#48=CARTESIAN_POINT('',(-6.E0,1.5E0,0.E0));
#49=LINE('',#48,#47);
#50=DIRECTION('',(0.E0,1.E0,0.E0));
#51=VECTOR('',#50,2.E0);
#52=CARTESIAN_POINT('',(-1.E1,1.5E0,0.E0));
#53=LINE('',#52,#51);
#54=DIRECTION('',(-1.E0,0.E0,0.E0));
#55=VECTOR('',#54,1.E1);
#56=CARTESIAN_POINT('',(-1.E1,3.5E0,0.E0));
#57=LINE('',#56,#55);
#58=DIRECTION('',(-1.E0,0.E0,0.E0));
#59=VECTOR('',#58,1.E1);
#60=CARTESIAN_POINT('',(-1.E1,-3.5E0,0.E0));
#61=LINE('',#60,#59);
#62=DIRECTION('',(0.E0,-1.E0,0.E0));
#63=VECTOR('',#62,2.E0);
#64=CARTESIAN_POINT('',(-1.E1,-1.5E0,0.E0));
#65=LINE('',#64,#63);
#66=DIRECTION('',(-1.E0,0.E0,0.E0));
#67=VECTOR('',#66,4.E0);
#68=CARTESIAN_POINT('',(-6.E0,-1.5E0,0.E0));
#69=LINE('',#68,#67);
#70=DIRECTION('',(0.E0,-1.E0,0.E0));
#71=VECTOR('',#70,3.E0);
#72=CARTESIAN_POINT('',(-6.E0,-1.5E0,0.E0));
#73=LINE('',#72,#71);
#74=CARTESIAN_POINT('',(-1.945E1,-7.45E0,0.E0));
#75=DIRECTION('',(0.E0,0.E0,-1.E0));
#76=DIRECTION('',(0.E0,-1.E0,0.E0));
#77=AXIS2_PLACEMENT_3D('',#74,#75,#76);
#79=DIRECTION('',(-1.E0,0.E0,0.E0));
#80=VECTOR('',#79,9.845313643851E0);
#81=CARTESIAN_POINT('',(-9.604686356149E0,-8.E0,0.E0));
#82=LINE('',#81,#80);
#83=CARTESIAN_POINT('',(0.E0,0.E0,0.E0));
#84=DIRECTION('',(0.E0,0.E0,1.E0));
#85=DIRECTION('',(-7.683749084919E-1,-6.4E-1,0.E0));
#86=AXIS2_PLACEMENT_3D('',#83,#84,#85);
#88=DIRECTION('',(1.E0,0.E0,0.E0));
#89=VECTOR('',#88,9.845313643851E0);
#90=CARTESIAN_POINT('',(9.604686356149E0,-8.E0,0.E0));
#91=LINE('',#90,#89);
#92=CARTESIAN_POINT('',(1.945E1,-7.45E0,0.E0));
#93=DIRECTION('',(0.E0,0.E0,-1.E0));
#94=DIRECTION('',(1.E0,0.E0,0.E0));
#95=AXIS2_PLACEMENT_3D('',#92,#93,#94);
#97=CARTESIAN_POINT('',(1.945E1,7.45E0,0.E0));
#98=DIRECTION('',(0.E0,0.E0,-1.E0));
#99=DIRECTION('',(0.E0,1.E0,0.E0));
#100=AXIS2_PLACEMENT_3D('',#97,#98,#99);
#102=CARTESIAN_POINT('',(0.E0,0.E0,0.E0));
#103=DIRECTION('',(0.E0,0.E0,1.E0));
#104=DIRECTION('',(7.683749084919E-1,6.4E-1,0.E0));
#105=AXIS2_PLACEMENT_3D('',#102,#103,#104);
#107=DIRECTION('',(-7.071067811865E-1,-7.071067811865E-1,0.E0));
#108=VECTOR('',#107,4.663596201278E0);
#109=CARTESIAN_POINT('',(6.297660498639E0,1.079766049864E1,0.E0));
#110=LINE('',#109,#108);
#111=DIRECTION('',(0.E0,-1.E0,0.E0));
#112=VECTOR('',#111,1.613466109951E1);
#113=CARTESIAN_POINT('',(3.E0,7.5E0,0.E0));
#114=LINE('',#113,#112);
#115=DIRECTION('',(1.E0,0.E0,0.E0));
#116=VECTOR('',#115,3.E0);
#117=CARTESIAN_POINT('',(0.E0,-8.634661099512E0,0.E0));
#118=LINE('',#117,#116);
#119=DIRECTION('',(0.E0,0.E0,1.E0));
#120=VECTOR('',#119,4.E0);
#121=CARTESIAN_POINT('',(1.4E1,9.5E-1,0.E0));
#122=LINE('',#121,#120);
#123=DIRECTION('',(0.E0,0.E0,1.E0));
#124=VECTOR('',#123,4.E0);
#125=CARTESIAN_POINT('',(1.4E1,-9.5E-1,0.E0));
#126=LINE('',#125,#124);
#127=CARTESIAN_POINT('',(1.455E1,9.5E-1,0.E0));
#128=DIRECTION('',(0.E0,0.E0,1.E0));
#129=DIRECTION('',(0.E0,1.E0,0.E0));
#130=AXIS2_PLACEMENT_3D('',#127,#128,#129);
#132=CARTESIAN_POINT('',(1.455E1,9.5E-1,4.E0));
#133=DIRECTION('',(0.E0,0.E0,-1.E0));
#134=DIRECTION('',(-1.E0,0.E0,0.E0));
#135=AXIS2_PLACEMENT_3D('',#132,#133,#134);
#137=DIRECTION('',(0.E0,0.E0,1.E0));
#138=VECTOR('',#137,4.E0);
#139=CARTESIAN_POINT('',(1.545E1,1.5E0,0.E0));
#140=LINE('',#139,#138);
#141=DIRECTION('',(0.E0,0.E0,1.E0));
#142=VECTOR('',#141,4.E0);
#143=CARTESIAN_POINT('',(1.455E1,1.5E0,0.E0));
#144=LINE('',#143,#142);
#145=CARTESIAN_POINT('',(1.545E1,9.5E-1,0.E0));
#146=DIRECTION('',(0.E0,0.E0,1.E0));
#147=DIRECTION('',(1.E0,0.E0,0.E0));
#148=AXIS2_PLACEMENT_3D('',#145,#146,#147);
#150=CARTESIAN_POINT('',(1.545E1,9.5E-1,4.E0));
#151=DIRECTION('',(0.E0,0.E0,-1.E0));
#152=DIRECTION('',(0.E0,1.E0,0.E0));
#153=AXIS2_PLACEMENT_3D('',#150,#151,#152);
#155=DIRECTION('',(0.E0,0.E0,1.E0));
#156=VECTOR('',#155,4.E0);
#157=CARTESIAN_POINT('',(1.6E1,9.5E-1,0.E0));
#158=LINE('',#157,#156);
#159=DIRECTION('',(0.E0,0.E0,1.E0));
#160=VECTOR('',#159,4.E0);
#161=CARTESIAN_POINT('',(1.6E1,-9.5E-1,0.E0));
#162=LINE('',#161,#160);
#163=DIRECTION('',(1.E0,0.E0,0.E0));
#164=VECTOR('',#163,9.E-1);
#165=CARTESIAN_POINT('',(1.455E1,1.5E0,4.E0));
#166=LINE('',#165,#164);
#167=DIRECTION('',(0.E0,1.E0,0.E0));
#168=VECTOR('',#167,1.9E0);
#169=CARTESIAN_POINT('',(1.4E1,-9.5E-1,4.E0));
#170=LINE('',#169,#168);
#171=DIRECTION('',(-1.E0,0.E0,0.E0));
#172=VECTOR('',#171,9.E-1);
#173=CARTESIAN_POINT('',(1.545E1,-1.5E0,4.E0));
#174=LINE('',#173,#172);
#175=DIRECTION('',(0.E0,-1.E0,0.E0));
#176=VECTOR('',#175,1.9E0);
#177=CARTESIAN_POINT('',(1.6E1,9.5E-1,4.E0));
#178=LINE('',#177,#176);
#179=DIRECTION('',(1.E0,0.E0,0.E0));
#180=VECTOR('',#179,9.E-1);
#181=CARTESIAN_POINT('',(-1.545E1,-1.5E0,4.E0));
#182=LINE('',#181,#180);
#183=DIRECTION('',(0.E0,1.E0,0.E0));
#184=VECTOR('',#183,1.9E0);
#185=CARTESIAN_POINT('',(-1.4E1,-9.5E-1,4.E0));
#186=LINE('',#185,#184);
#187=DIRECTION('',(-1.E0,0.E0,0.E0));
#188=VECTOR('',#187,9.E-1);
#189=CARTESIAN_POINT('',(-1.455E1,1.5E0,4.E0));
#190=LINE('',#189,#188);
#191=DIRECTION('',(0.E0,-1.E0,0.E0));
#192=VECTOR('',#191,1.9E0);
#193=CARTESIAN_POINT('',(-1.6E1,9.5E-1,4.E0));
#194=LINE('',#193,#192);
#195=CARTESIAN_POINT('',(-1.945E1,-7.45E0,4.E0));
#196=DIRECTION('',(0.E0,0.E0,1.E0));
#197=DIRECTION('',(-1.E0,0.E0,0.E0));
#198=AXIS2_PLACEMENT_3D('',#195,#196,#197);
#200=CARTESIAN_POINT('',(-1.945E1,7.45E0,4.E0));
#201=DIRECTION('',(0.E0,0.E0,1.E0));
#202=DIRECTION('',(0.E0,1.E0,0.E0));
#203=AXIS2_PLACEMENT_3D('',#200,#201,#202);
#205=DIRECTION('',(-1.E0,0.E0,0.E0));
#206=VECTOR('',#205,9.845313643851E0);
#207=CARTESIAN_POINT('',(-9.604686356149E0,8.E0,4.E0));
#208=LINE('',#207,#206);
#209=DIRECTION('',(1.E0,0.E0,0.E0));
#210=VECTOR('',#209,9.845313643851E0);
#211=CARTESIAN_POINT('',(9.604686356149E0,8.E0,4.E0));
#212=LINE('',#211,#210);
#213=CARTESIAN_POINT('',(1.945E1,7.45E0,4.E0));
#214=DIRECTION('',(0.E0,0.E0,1.E0));
#215=DIRECTION('',(1.E0,0.E0,0.E0));
#216=AXIS2_PLACEMENT_3D('',#213,#214,#215);
#218=CARTESIAN_POINT('',(1.945E1,-7.45E0,4.E0));
#219=DIRECTION('',(0.E0,0.E0,1.E0));
#220=DIRECTION('',(0.E0,-1.E0,0.E0));
#221=AXIS2_PLACEMENT_3D('',#218,#219,#220);
#223=CARTESIAN_POINT('',(1.5E0,-7.134661099512E0,4.E0));
#224=DIRECTION('',(0.E0,0.E0,-1.E0));
#225=DIRECTION('',(1.E0,0.E0,0.E0));
#226=AXIS2_PLACEMENT_3D('',#223,#224,#225);
#228=CARTESIAN_POINT('',(1.5E0,-7.134661099512E0,4.E0));
#229=DIRECTION('',(0.E0,0.E0,-1.E0));
#230=DIRECTION('',(-1.E0,0.E0,0.E0));
#231=AXIS2_PLACEMENT_3D('',#228,#229,#230);
#233=CARTESIAN_POINT('',(1.455E1,-9.5E-1,0.E0));
#234=DIRECTION('',(0.E0,0.E0,1.E0));
#235=DIRECTION('',(-1.E0,0.E0,0.E0));
#236=AXIS2_PLACEMENT_3D('',#233,#234,#235);
#238=CARTESIAN_POINT('',(1.455E1,-9.5E-1,4.E0));
#239=DIRECTION('',(0.E0,0.E0,-1.E0));
#240=DIRECTION('',(0.E0,-1.E0,0.E0));
#241=AXIS2_PLACEMENT_3D('',#238,#239,#240);
#243=DIRECTION('',(0.E0,0.E0,1.E0));
#244=VECTOR('',#243,4.E0);
#245=CARTESIAN_POINT('',(1.455E1,-1.5E0,0.E0));
#246=LINE('',#245,#244);
#247=DIRECTION('',(0.E0,0.E0,1.E0));
#248=VECTOR('',#247,4.E0);
#249=CARTESIAN_POINT('',(1.545E1,-1.5E0,0.E0));
#250=LINE('',#249,#248);
#251=CARTESIAN_POINT('',(1.545E1,-9.5E-1,0.E0));
#252=DIRECTION('',(0.E0,0.E0,1.E0));
#253=DIRECTION('',(0.E0,-1.E0,0.E0));
#254=AXIS2_PLACEMENT_3D('',#251,#252,#253);
#256=CARTESIAN_POINT('',(1.545E1,-9.5E-1,4.E0));
#257=DIRECTION('',(0.E0,0.E0,-1.E0));
#258=DIRECTION('',(1.E0,0.E0,0.E0));
#259=AXIS2_PLACEMENT_3D('',#256,#257,#258);
#261=DIRECTION('',(0.E0,0.E0,-1.E0));
#262=VECTOR('',#261,4.E0);
#263=CARTESIAN_POINT('',(-1.455E1,-1.5E0,4.E0));
#264=LINE('',#263,#262);
#265=DIRECTION('',(0.E0,0.E0,-1.E0));
#266=VECTOR('',#265,4.E0);
#267=CARTESIAN_POINT('',(-1.545E1,-1.5E0,4.E0));
#268=LINE('',#267,#266);
#269=CARTESIAN_POINT('',(-1.455E1,-9.5E-1,4.E0));
#270=DIRECTION('',(0.E0,0.E0,-1.E0));
#271=DIRECTION('',(1.E0,0.E0,0.E0));
#272=AXIS2_PLACEMENT_3D('',#269,#270,#271);
#274=CARTESIAN_POINT('',(-1.455E1,-9.5E-1,0.E0));
#275=DIRECTION('',(0.E0,0.E0,1.E0));
#276=DIRECTION('',(0.E0,-1.E0,0.E0));
#277=AXIS2_PLACEMENT_3D('',#274,#275,#276);
#279=DIRECTION('',(0.E0,0.E0,-1.E0));
#280=VECTOR('',#279,4.E0);
#281=CARTESIAN_POINT('',(-1.4E1,-9.5E-1,4.E0));
#282=LINE('',#281,#280);
#283=DIRECTION('',(0.E0,0.E0,-1.E0));
#284=VECTOR('',#283,4.E0);
#285=CARTESIAN_POINT('',(-1.4E1,9.5E-1,4.E0));
#286=LINE('',#285,#284);
#287=CARTESIAN_POINT('',(-1.455E1,9.5E-1,4.E0));
#288=DIRECTION('',(0.E0,0.E0,-1.E0));
#289=DIRECTION('',(0.E0,1.E0,0.E0));
#290=AXIS2_PLACEMENT_3D('',#287,#288,#289);
#292=CARTESIAN_POINT('',(-1.455E1,9.5E-1,0.E0));
#293=DIRECTION('',(0.E0,0.E0,1.E0));
#294=DIRECTION('',(1.E0,0.E0,0.E0));
#295=AXIS2_PLACEMENT_3D('',#292,#293,#294);
#297=DIRECTION('',(0.E0,0.E0,-1.E0));
#298=VECTOR('',#297,4.E0);
#299=CARTESIAN_POINT('',(-1.455E1,1.5E0,4.E0));
#300=LINE('',#299,#298);
#301=DIRECTION('',(0.E0,0.E0,-1.E0));
#302=VECTOR('',#301,4.E0);
#303=CARTESIAN_POINT('',(-1.545E1,1.5E0,4.E0));
#304=LINE('',#303,#302);
#305=CARTESIAN_POINT('',(-1.545E1,9.5E-1,4.E0));
#306=DIRECTION('',(0.E0,0.E0,-1.E0));
#307=DIRECTION('',(-1.E0,0.E0,0.E0));
#308=AXIS2_PLACEMENT_3D('',#305,#306,#307);
#310=CARTESIAN_POINT('',(-1.545E1,9.5E-1,0.E0));
#311=DIRECTION('',(0.E0,0.E0,1.E0));
#312=DIRECTION('',(0.E0,1.E0,0.E0));
#313=AXIS2_PLACEMENT_3D('',#310,#311,#312);
#315=DIRECTION('',(0.E0,0.E0,-1.E0));
#316=VECTOR('',#315,4.E0);
#317=CARTESIAN_POINT('',(-1.6E1,-9.5E-1,4.E0));
#318=LINE('',#317,#316);
#319=DIRECTION('',(0.E0,0.E0,-1.E0));
#320=VECTOR('',#319,4.E0);
#321=CARTESIAN_POINT('',(-1.6E1,9.5E-1,4.E0));
#322=LINE('',#321,#320);
#323=CARTESIAN_POINT('',(-1.545E1,-9.5E-1,4.E0));
#324=DIRECTION('',(0.E0,0.E0,-1.E0));
#325=DIRECTION('',(0.E0,-1.E0,0.E0));
#326=AXIS2_PLACEMENT_3D('',#323,#324,#325);
#328=CARTESIAN_POINT('',(-1.545E1,-9.5E-1,0.E0));
#329=DIRECTION('',(0.E0,0.E0,1.E0));
#330=DIRECTION('',(-1.E0,0.E0,0.E0));
#331=AXIS2_PLACEMENT_3D('',#328,#329,#330);
#333=DIRECTION('',(0.E0,0.E0,1.E0));
#334=VECTOR('',#333,4.E0);
#335=CARTESIAN_POINT('',(-1.945E1,-8.E0,0.E0));
#336=LINE('',#335,#334);
#337=DIRECTION('',(-1.E0,0.E0,0.E0));
#338=VECTOR('',#337,9.845313643851E0);
#339=CARTESIAN_POINT('',(-9.604686356149E0,-8.E0,4.E0));
#340=LINE('',#339,#338);
#341=DIRECTION('',(0.E0,0.E0,1.E0));
#342=VECTOR('',#341,4.E0);
#343=CARTESIAN_POINT('',(-9.604686356149E0,-8.E0,0.E0));
#344=LINE('',#343,#342);
#345=CARTESIAN_POINT('',(0.E0,0.E0,4.E0));
#346=DIRECTION('',(0.E0,0.E0,1.E0));
#347=DIRECTION('',(-7.683749084919E-1,-6.4E-1,0.E0));
#348=AXIS2_PLACEMENT_3D('',#345,#346,#347);
#350=DIRECTION('',(0.E0,0.E0,1.E0));
#351=VECTOR('',#350,4.E0);
#352=CARTESIAN_POINT('',(9.604686356149E0,-8.E0,0.E0));
#353=LINE('',#352,#351);
#354=DIRECTION('',(0.E0,0.E0,1.E0));
#355=VECTOR('',#354,2.E0);
#356=CARTESIAN_POINT('',(-4.253905296791E0,1.175390529679E1,0.E0));
#357=LINE('',#356,#355);
#358=DIRECTION('',(0.E0,0.E0,1.E0));
#359=VECTOR('',#358,2.E0);
#360=CARTESIAN_POINT('',(6.297660498639E0,1.079766049864E1,0.E0));
#361=LINE('',#360,#359);
#362=DIRECTION('',(0.E0,0.E0,1.E0));
#363=VECTOR('',#362,4.E0);
#364=CARTESIAN_POINT('',(9.604686356149E0,8.E0,0.E0));
#365=LINE('',#364,#363);
#366=CARTESIAN_POINT('',(0.E0,0.E0,4.E0));
#367=DIRECTION('',(0.E0,0.E0,1.E0));
#368=DIRECTION('',(7.683749084919E-1,6.4E-1,0.E0));
#369=AXIS2_PLACEMENT_3D('',#366,#367,#368);
#371=DIRECTION('',(0.E0,0.E0,1.E0));
#372=VECTOR('',#371,4.E0);
#373=CARTESIAN_POINT('',(-9.604686356149E0,8.E0,0.E0));
#374=LINE('',#373,#372);
#375=CARTESIAN_POINT('',(0.E0,0.E0,0.E0));
#376=DIRECTION('',(0.E0,0.E0,-1.E0));
#377=DIRECTION('',(-7.683749084919E-1,6.4E-1,0.E0));
#378=AXIS2_PLACEMENT_3D('',#375,#376,#377);
#380=DIRECTION('',(0.E0,0.E0,-1.E0));
#381=VECTOR('',#380,4.E0);
#382=CARTESIAN_POINT('',(1.945E1,-8.E0,4.E0));
#383=LINE('',#382,#381);
#384=DIRECTION('',(1.E0,0.E0,0.E0));
#385=VECTOR('',#384,9.845313643851E0);
#386=CARTESIAN_POINT('',(9.604686356149E0,-8.E0,4.E0));
#387=LINE('',#386,#385);
#388=DIRECTION('',(0.E0,0.E0,1.E0));
#389=VECTOR('',#388,4.E0);
#390=CARTESIAN_POINT('',(2.E1,7.45E0,0.E0));
#391=LINE('',#390,#389);
#392=DIRECTION('',(0.E0,1.E0,0.E0));
#393=VECTOR('',#392,1.49E1);
#394=CARTESIAN_POINT('',(2.E1,-7.45E0,0.E0));
#395=LINE('',#394,#393);
#396=DIRECTION('',(0.E0,0.E0,-1.E0));
#397=VECTOR('',#396,4.E0);
#398=CARTESIAN_POINT('',(2.E1,-7.45E0,4.E0));
#399=LINE('',#398,#397);
#400=DIRECTION('',(0.E0,-1.E0,0.E0));
#401=VECTOR('',#400,1.49E1);
#402=CARTESIAN_POINT('',(2.E1,7.45E0,4.E0));
#403=LINE('',#402,#401);
#404=DIRECTION('',(0.E0,0.E0,1.E0));
#405=VECTOR('',#404,4.E0);
#406=CARTESIAN_POINT('',(1.945E1,8.E0,0.E0));
#407=LINE('',#406,#405);
#408=DIRECTION('',(1.E0,0.E0,0.E0));
#409=VECTOR('',#408,9.845313643851E0);
#410=CARTESIAN_POINT('',(9.604686356149E0,8.E0,0.E0));
#411=LINE('',#410,#409);
#412=DIRECTION('',(0.E0,0.E0,1.E0));
#413=VECTOR('',#412,2.E0);
#414=CARTESIAN_POINT('',(0.E0,7.5E0,0.E0));
#415=LINE('',#414,#413);
#416=DIRECTION('',(0.E0,-1.E0,0.E0));
#417=VECTOR('',#416,1.613466109951E1);
#418=CARTESIAN_POINT('',(0.E0,7.5E0,0.E0));
#419=LINE('',#418,#417);
#420=DIRECTION('',(0.E0,0.E0,1.E0));
#421=VECTOR('',#420,2.E0);
#422=CARTESIAN_POINT('',(0.E0,-8.634661099512E0,0.E0));
#423=LINE('',#422,#421);
#424=DIRECTION('',(0.E0,0.E0,-1.E0));
#425=VECTOR('',#424,2.2E0);
#426=CARTESIAN_POINT('',(0.E0,-4.5E0,2.5E0));
#427=LINE('',#426,#425);
#428=DIRECTION('',(0.E0,0.E0,1.E0));
#429=VECTOR('',#428,2.2E0);
#430=CARTESIAN_POINT('',(0.E0,-1.5E0,3.E-1));
#431=LINE('',#430,#429);
#432=DIRECTION('',(0.E0,0.E0,-1.E0));
#433=VECTOR('',#432,2.2E0);
#434=CARTESIAN_POINT('',(0.E0,1.5E0,2.5E0));
#435=LINE('',#434,#433);
#436=DIRECTION('',(0.E0,0.E0,1.E0));
#437=VECTOR('',#436,2.2E0);
#438=CARTESIAN_POINT('',(0.E0,4.5E0,3.E-1));
#439=LINE('',#438,#437);
#440=DIRECTION('',(-1.E0,0.E0,0.E0));
#441=VECTOR('',#440,3.E0);
#442=CARTESIAN_POINT('',(3.E0,-5.E-1,2.E0));
#443=LINE('',#442,#441);
#444=DIRECTION('',(0.E0,-1.E0,0.E0));
#445=VECTOR('',#444,1.E0);
#446=CARTESIAN_POINT('',(3.E0,5.E-1,2.E0));
#447=LINE('',#446,#445);
#448=DIRECTION('',(-1.E0,0.E0,0.E0));
#449=VECTOR('',#448,3.E0);
#450=CARTESIAN_POINT('',(3.E0,5.E-1,2.E0));
#451=LINE('',#450,#449);
#452=DIRECTION('',(0.E0,1.E0,0.E0));
#453=VECTOR('',#452,1.E0);
#454=CARTESIAN_POINT('',(0.E0,-5.E-1,2.E0));
#455=LINE('',#454,#453);
#456=DIRECTION('',(-1.E0,0.E0,0.E0));
#457=VECTOR('',#456,3.E0);
#458=CARTESIAN_POINT('',(3.E0,-8.634661099512E0,2.E0));
#459=LINE('',#458,#457);
#460=DIRECTION('',(0.E0,-1.E0,0.E0));
#461=VECTOR('',#460,3.134661099512E0);
#462=CARTESIAN_POINT('',(3.E0,-5.5E0,2.E0));
#463=LINE('',#462,#461);
#464=DIRECTION('',(-1.E0,0.E0,0.E0));
#465=VECTOR('',#464,3.E0);
#466=CARTESIAN_POINT('',(3.E0,-5.5E0,2.E0));
#467=LINE('',#466,#465);
#468=DIRECTION('',(0.E0,1.E0,0.E0));
#469=VECTOR('',#468,3.134661099512E0);
#470=CARTESIAN_POINT('',(0.E0,-8.634661099512E0,2.E0));
#471=LINE('',#470,#469);
#472=CARTESIAN_POINT('',(1.5E0,-7.134661099512E0,2.E0));
#473=DIRECTION('',(0.E0,0.E0,-1.E0));
#474=DIRECTION('',(1.E0,0.E0,0.E0));
#475=AXIS2_PLACEMENT_3D('',#472,#473,#474);
#477=CARTESIAN_POINT('',(1.5E0,-7.134661099512E0,2.E0));
#478=DIRECTION('',(0.E0,0.E0,-1.E0));
#479=DIRECTION('',(-1.E0,0.E0,0.E0));
#480=AXIS2_PLACEMENT_3D('',#477,#478,#479);
#482=CARTESIAN_POINT('',(0.E0,0.E0,2.E0));
#483=DIRECTION('',(0.E0,0.E0,1.E0));
#484=DIRECTION('',(5.038128398912E-1,8.638128398912E-1,0.E0));
#485=AXIS2_PLACEMENT_3D('',#482,#483,#484);
#487=DIRECTION('',(-7.071067811865E-1,7.071067811865E-1,0.E0));
#488=VECTOR('',#487,6.015930563773E0);
#489=CARTESIAN_POINT('',(0.E0,7.5E0,2.E0));
#490=LINE('',#489,#488);
#491=DIRECTION('',(0.E0,1.E0,0.E0));
#492=VECTOR('',#491,2.E0);
#493=CARTESIAN_POINT('',(0.E0,5.5E0,2.E0));
#494=LINE('',#493,#492);
#495=DIRECTION('',(-1.E0,0.E0,0.E0));
#496=VECTOR('',#495,3.E0);
#497=CARTESIAN_POINT('',(3.E0,5.5E0,2.E0));
#498=LINE('',#497,#496);
#499=DIRECTION('',(0.E0,-1.E0,0.E0));
#500=VECTOR('',#499,2.E0);
#501=CARTESIAN_POINT('',(3.E0,7.5E0,2.E0));
#502=LINE('',#501,#500);
#503=DIRECTION('',(-7.071067811865E-1,-7.071067811865E-1,0.E0));
#504=VECTOR('',#503,4.663596201278E0);
#505=CARTESIAN_POINT('',(6.297660498639E0,1.079766049864E1,2.E0));
#506=LINE('',#505,#504);
#507=DIRECTION('',(0.E0,0.E0,1.E0));
#508=VECTOR('',#507,5.E-1);
#509=CARTESIAN_POINT('',(0.E0,-5.E-1,2.E0));
#510=LINE('',#509,#508);
#511=DIRECTION('',(0.E0,-1.E0,0.E0));
#512=VECTOR('',#511,1.E0);
#513=CARTESIAN_POINT('',(3.E0,-5.E-1,2.5E0));
#514=LINE('',#513,#512);
#515=DIRECTION('',(1.E0,0.E0,0.E0));
#516=VECTOR('',#515,3.E0);
#517=CARTESIAN_POINT('',(0.E0,-5.E-1,2.5E0));
#518=LINE('',#517,#516);
#519=DIRECTION('',(0.E0,1.E0,0.E0));
#520=VECTOR('',#519,1.E0);
#521=CARTESIAN_POINT('',(0.E0,-1.5E0,2.5E0));
#522=LINE('',#521,#520);
#523=DIRECTION('',(-1.E0,0.E0,0.E0));
#524=VECTOR('',#523,6.E0);
#525=CARTESIAN_POINT('',(0.E0,-1.5E0,3.E-1));
#526=LINE('',#525,#524);
#527=DIRECTION('',(0.E0,0.E0,1.E0));
#528=VECTOR('',#527,3.E-1);
#529=CARTESIAN_POINT('',(-6.E0,-1.5E0,0.E0));
#530=LINE('',#529,#528);
#531=DIRECTION('',(0.E0,0.E0,-1.E0));
#532=VECTOR('',#531,5.E-1);
#533=CARTESIAN_POINT('',(3.E0,-1.5E0,3.E0));
#534=LINE('',#533,#532);
#535=DIRECTION('',(-1.E0,0.E0,0.E0));
#536=VECTOR('',#535,3.E0);
#537=CARTESIAN_POINT('',(3.E0,-1.5E0,2.5E0));
#538=LINE('',#537,#536);
#539=DIRECTION('',(0.E0,1.E0,0.E0));
#540=VECTOR('',#539,3.E0);
#541=CARTESIAN_POINT('',(0.E0,-4.5E0,3.E-1));
#542=LINE('',#541,#540);
#543=DIRECTION('',(0.E0,-1.E0,0.E0));
#544=VECTOR('',#543,3.E0);
#545=CARTESIAN_POINT('',(-6.E0,-1.5E0,3.E-1));
#546=LINE('',#545,#544);
#547=DIRECTION('',(-1.E0,0.E0,0.E0));
#548=VECTOR('',#547,3.E0);
#549=CARTESIAN_POINT('',(3.E0,-4.5E0,2.5E0));
#550=LINE('',#549,#548);
#551=DIRECTION('',(0.E0,0.E0,-1.E0));
#552=VECTOR('',#551,1.E0);
#553=CARTESIAN_POINT('',(-1.E1,-4.5E0,3.E0));
#554=LINE('',#553,#552);
#555=DIRECTION('',(1.E0,0.E0,0.E0));
#556=VECTOR('',#555,1.4E1);
#557=CARTESIAN_POINT('',(-2.E1,-4.5E0,0.E0));
#558=LINE('',#557,#556);
#559=DIRECTION('',(0.E0,0.E0,1.E0));
#560=VECTOR('',#559,3.E-1);
#561=CARTESIAN_POINT('',(-6.E0,-4.5E0,0.E0));
#562=LINE('',#561,#560);
#563=DIRECTION('',(-1.E0,0.E0,0.E0));
#564=VECTOR('',#563,6.E0);
#565=CARTESIAN_POINT('',(0.E0,-4.5E0,3.E-1));
#566=LINE('',#565,#564);
#567=DIRECTION('',(0.E0,-1.E0,0.E0));
#568=VECTOR('',#567,1.E0);
#569=CARTESIAN_POINT('',(0.E0,-4.5E0,2.5E0));
#570=LINE('',#569,#568);
#571=DIRECTION('',(1.E0,0.E0,0.E0));
#572=VECTOR('',#571,3.E0);
#573=CARTESIAN_POINT('',(0.E0,-5.5E0,2.5E0));
#574=LINE('',#573,#572);
#575=DIRECTION('',(0.E0,1.E0,0.E0));
#576=VECTOR('',#575,1.E0);
#577=CARTESIAN_POINT('',(3.E0,-5.5E0,2.5E0));
#578=LINE('',#577,#576);
#579=DIRECTION('',(0.E0,0.E0,1.E0));
#580=VECTOR('',#579,5.E-1);
#581=CARTESIAN_POINT('',(0.E0,-5.5E0,2.E0));
#582=LINE('',#581,#580);
#583=DIRECTION('',(0.E0,0.E0,1.E0));
#584=VECTOR('',#583,2.E0);
#585=CARTESIAN_POINT('',(3.E0,7.5E0,0.E0));
#586=LINE('',#585,#584);
#587=DIRECTION('',(0.E0,0.E0,1.E0));
#588=VECTOR('',#587,5.E-1);
#589=CARTESIAN_POINT('',(3.E0,5.5E0,2.E0));
#590=LINE('',#589,#588);
#591=DIRECTION('',(0.E0,0.E0,-1.E0));
#592=VECTOR('',#591,5.E-1);
#593=CARTESIAN_POINT('',(3.E0,4.5E0,3.E0));
#594=LINE('',#593,#592);
#595=DIRECTION('',(0.E0,0.E0,1.E0));
#596=VECTOR('',#595,5.E-1);
#597=CARTESIAN_POINT('',(3.E0,5.E-1,2.E0));
#598=LINE('',#597,#596);
#599=DIRECTION('',(0.E0,0.E0,1.E0));
#600=VECTOR('',#599,5.E-1);
#601=CARTESIAN_POINT('',(3.E0,-5.E-1,2.E0));
#602=LINE('',#601,#600);
#603=DIRECTION('',(0.E0,0.E0,-1.E0));
#604=VECTOR('',#603,5.E-1);
#605=CARTESIAN_POINT('',(3.E0,-4.5E0,3.E0));
#606=LINE('',#605,#604);
#607=DIRECTION('',(0.E0,0.E0,1.E0));
#608=VECTOR('',#607,5.E-1);
#609=CARTESIAN_POINT('',(3.E0,-5.5E0,2.E0));
#610=LINE('',#609,#608);
#611=DIRECTION('',(0.E0,0.E0,1.E0));
#612=VECTOR('',#611,2.E0);
#613=CARTESIAN_POINT('',(3.E0,-8.634661099512E0,0.E0));
#614=LINE('',#613,#612);
#615=DIRECTION('',(0.E0,0.E0,1.E0));
#616=VECTOR('',#615,5.E-1);
#617=CARTESIAN_POINT('',(0.E0,5.5E0,2.E0));
#618=LINE('',#617,#616);
#619=DIRECTION('',(0.E0,-1.E0,0.E0));
#620=VECTOR('',#619,1.E0);
#621=CARTESIAN_POINT('',(3.E0,5.5E0,2.5E0));
#622=LINE('',#621,#620);
#623=DIRECTION('',(1.E0,0.E0,0.E0));
#624=VECTOR('',#623,3.E0);
#625=CARTESIAN_POINT('',(0.E0,5.5E0,2.5E0));
#626=LINE('',#625,#624);
#627=DIRECTION('',(0.E0,1.E0,0.E0));
#628=VECTOR('',#627,1.E0);
#629=CARTESIAN_POINT('',(0.E0,4.5E0,2.5E0));
#630=LINE('',#629,#628);
#631=DIRECTION('',(-1.E0,0.E0,0.E0));
#632=VECTOR('',#631,6.E0);
#633=CARTESIAN_POINT('',(0.E0,4.5E0,3.E-1));
#634=LINE('',#633,#632);
#635=DIRECTION('',(0.E0,0.E0,1.E0));
#636=VECTOR('',#635,3.E-1);
#637=CARTESIAN_POINT('',(-6.E0,4.5E0,0.E0));
#638=LINE('',#637,#636);
#639=DIRECTION('',(-1.E0,0.E0,0.E0));
#640=VECTOR('',#639,1.4E1);
#641=CARTESIAN_POINT('',(-6.E0,4.5E0,0.E0));
#642=LINE('',#641,#640);
#643=DIRECTION('',(-1.E0,0.E0,0.E0));
#644=VECTOR('',#643,3.E0);
#645=CARTESIAN_POINT('',(3.E0,4.5E0,2.5E0));
#646=LINE('',#645,#644);
#647=DIRECTION('',(0.E0,-1.E0,0.E0));
#648=VECTOR('',#647,3.E0);
#649=CARTESIAN_POINT('',(0.E0,4.5E0,3.E-1));
#650=LINE('',#649,#648);
#651=DIRECTION('',(0.E0,1.E0,0.E0));
#652=VECTOR('',#651,3.E0);
#653=CARTESIAN_POINT('',(-6.E0,1.5E0,3.E-1));
#654=LINE('',#653,#652);
#655=DIRECTION('',(-1.E0,0.E0,0.E0));
#656=VECTOR('',#655,3.E0);
#657=CARTESIAN_POINT('',(3.E0,1.5E0,2.5E0));
#658=LINE('',#657,#656);
#659=DIRECTION('',(0.E0,0.E0,-1.E0));
#660=VECTOR('',#659,5.E-1);
#661=CARTESIAN_POINT('',(3.E0,1.5E0,3.E0));
#662=LINE('',#661,#660);
#663=DIRECTION('',(0.E0,0.E0,1.E0));
#664=VECTOR('',#663,3.E-1);
#665=CARTESIAN_POINT('',(-6.E0,1.5E0,0.E0));
#666=LINE('',#665,#664);
#667=DIRECTION('',(-1.E0,0.E0,0.E0));
#668=VECTOR('',#667,6.E0);
#669=CARTESIAN_POINT('',(0.E0,1.5E0,3.E-1));
#670=LINE('',#669,#668);
#671=DIRECTION('',(0.E0,-1.E0,0.E0));
#672=VECTOR('',#671,1.E0);
#673=CARTESIAN_POINT('',(0.E0,1.5E0,2.5E0));
#674=LINE('',#673,#672);
#675=DIRECTION('',(1.E0,0.E0,0.E0));
#676=VECTOR('',#675,3.E0);
#677=CARTESIAN_POINT('',(0.E0,5.E-1,2.5E0));
#678=LINE('',#677,#676);
#679=DIRECTION('',(0.E0,1.E0,0.E0));
#680=VECTOR('',#679,1.E0);
#681=CARTESIAN_POINT('',(3.E0,5.E-1,2.5E0));
#682=LINE('',#681,#680);
#683=DIRECTION('',(0.E0,0.E0,1.E0));
#684=VECTOR('',#683,5.E-1);
#685=CARTESIAN_POINT('',(0.E0,5.E-1,2.E0));
#686=LINE('',#685,#684);
#687=DIRECTION('',(1.E0,0.E0,0.E0));
#688=VECTOR('',#687,2.3E1);
#689=CARTESIAN_POINT('',(-2.E1,4.5E0,3.E0));
#690=LINE('',#689,#688);
#691=DIRECTION('',(-1.E0,0.E0,0.E0));
#692=VECTOR('',#691,1.E1);
#693=CARTESIAN_POINT('',(-1.E1,3.5E0,3.E0));
#694=LINE('',#693,#692);
#695=DIRECTION('',(0.E0,1.E0,0.E0));
#696=VECTOR('',#695,2.E0);
#697=CARTESIAN_POINT('',(-1.E1,1.5E0,3.E0));
#698=LINE('',#697,#696);
#699=DIRECTION('',(-1.E0,0.E0,0.E0));
#700=VECTOR('',#699,1.3E1);
#701=CARTESIAN_POINT('',(3.E0,1.5E0,3.E0));
#702=LINE('',#701,#700);
#703=DIRECTION('',(0.E0,-1.E0,0.E0));
#704=VECTOR('',#703,3.E0);
#705=CARTESIAN_POINT('',(3.E0,4.5E0,3.E0));
#706=LINE('',#705,#704);
#707=DIRECTION('',(0.E0,-1.E0,0.E0));
#708=VECTOR('',#707,1.E0);
#709=CARTESIAN_POINT('',(-2.E1,-3.5E0,2.E0));
#710=LINE('',#709,#708);
#711=DIRECTION('',(0.E0,0.E0,1.E0));
#712=VECTOR('',#711,2.E0);
#713=CARTESIAN_POINT('',(-2.E1,-3.5E0,0.E0));
#714=LINE('',#713,#712);
#715=DIRECTION('',(0.E0,1.E0,0.E0));
#716=VECTOR('',#715,7.E0);
#717=CARTESIAN_POINT('',(-2.E1,-3.5E0,0.E0));
#718=LINE('',#717,#716);
#719=DIRECTION('',(0.E0,0.E0,1.E0));
#720=VECTOR('',#719,3.E0);
#721=CARTESIAN_POINT('',(-2.E1,3.5E0,0.E0));
#722=LINE('',#721,#720);
#723=DIRECTION('',(0.E0,-1.E0,0.E0));
#724=VECTOR('',#723,1.E0);
#725=CARTESIAN_POINT('',(-2.E1,4.5E0,3.E0));
#726=LINE('',#725,#724);
#727=DIRECTION('',(0.E0,0.E0,1.E0));
#728=VECTOR('',#727,3.E0);
#729=CARTESIAN_POINT('',(-2.E1,4.5E0,0.E0));
#730=LINE('',#729,#728);
#731=DIRECTION('',(0.E0,1.E0,0.E0));
#732=VECTOR('',#731,2.95E0);
#733=CARTESIAN_POINT('',(-2.E1,4.5E0,0.E0));
#734=LINE('',#733,#732);
#735=DIRECTION('',(0.E0,0.E0,-1.E0));
#736=VECTOR('',#735,4.E0);
#737=CARTESIAN_POINT('',(-2.E1,7.45E0,4.E0));
#738=LINE('',#737,#736);
#739=DIRECTION('',(0.E0,-1.E0,0.E0));
#740=VECTOR('',#739,1.49E1);
#741=CARTESIAN_POINT('',(-2.E1,7.45E0,4.E0));
#742=LINE('',#741,#740);
#743=DIRECTION('',(0.E0,0.E0,1.E0));
#744=VECTOR('',#743,4.E0);
#745=CARTESIAN_POINT('',(-2.E1,-7.45E0,0.E0));
#746=LINE('',#745,#744);
#747=DIRECTION('',(0.E0,1.E0,0.E0));
#748=VECTOR('',#747,2.95E0);
#749=CARTESIAN_POINT('',(-2.E1,-7.45E0,0.E0));
#750=LINE('',#749,#748);
#751=DIRECTION('',(0.E0,0.E0,1.E0));
#752=VECTOR('',#751,2.E0);
#753=CARTESIAN_POINT('',(-2.E1,-4.5E0,0.E0));
#754=LINE('',#753,#752);
#755=DIRECTION('',(1.E0,0.E0,0.E0));
#756=VECTOR('',#755,1.E1);
#757=CARTESIAN_POINT('',(-2.E1,-4.5E0,2.E0));
#758=LINE('',#757,#756);
#759=DIRECTION('',(-1.E0,0.E0,0.E0));
#760=VECTOR('',#759,1.E1);
#761=CARTESIAN_POINT('',(-1.E1,-3.5E0,2.E0));
#762=LINE('',#761,#760);
#763=DIRECTION('',(0.E0,0.E0,-1.E0));
#764=VECTOR('',#763,2.E0);
#765=CARTESIAN_POINT('',(-1.E1,-3.5E0,2.E0));
#766=LINE('',#765,#764);
#767=DIRECTION('',(0.E0,1.E0,0.E0));
#768=VECTOR('',#767,1.E0);
#769=CARTESIAN_POINT('',(-1.E1,-4.5E0,2.E0));
#770=LINE('',#769,#768);
#771=DIRECTION('',(0.E0,0.E0,-1.E0));
#772=VECTOR('',#771,3.E0);
#773=CARTESIAN_POINT('',(-1.E1,-1.5E0,3.E0));
#774=LINE('',#773,#772);
#775=DIRECTION('',(0.E0,-1.E0,0.E0));
#776=VECTOR('',#775,3.E0);
#777=CARTESIAN_POINT('',(-1.E1,-1.5E0,3.E0));
#778=LINE('',#777,#776);
#779=DIRECTION('',(1.E0,0.E0,0.E0));
#780=VECTOR('',#779,1.3E1);
#781=CARTESIAN_POINT('',(-1.E1,-4.5E0,3.E0));
#782=LINE('',#781,#780);
#783=DIRECTION('',(0.E0,1.E0,0.E0));
#784=VECTOR('',#783,3.E0);
#785=CARTESIAN_POINT('',(3.E0,-4.5E0,3.E0));
#786=LINE('',#785,#784);
#787=DIRECTION('',(-1.E0,0.E0,0.E0));
#788=VECTOR('',#787,1.3E1);
#789=CARTESIAN_POINT('',(3.E0,-1.5E0,3.E0));
#790=LINE('',#789,#788);
#791=DIRECTION('',(0.E0,0.E0,-1.E0));
#792=VECTOR('',#791,3.E0);
#793=CARTESIAN_POINT('',(-1.E1,3.5E0,3.E0));
#794=LINE('',#793,#792);
#795=DIRECTION('',(0.E0,0.E0,-1.E0));
#796=VECTOR('',#795,3.E0);
#797=CARTESIAN_POINT('',(-1.E1,1.5E0,3.E0));
#798=LINE('',#797,#796);
#799=DIRECTION('',(0.E0,0.E0,-1.E0));
#800=VECTOR('',#799,4.E0);
#801=CARTESIAN_POINT('',(-1.945E1,8.E0,4.E0));
#802=LINE('',#801,#800);
#803=DIRECTION('',(-1.E0,0.E0,0.E0));
#804=VECTOR('',#803,9.845313643851E0);
#805=CARTESIAN_POINT('',(-9.604686356149E0,8.E0,0.E0));
#806=LINE('',#805,#804);
#807=DIRECTION('',(0.E0,0.E0,1.E0));
#808=VECTOR('',#807,2.E0);
#809=CARTESIAN_POINT('',(2.5E0,-7.134661099512E0,2.E0));
#810=LINE('',#809,#808);
#811=DIRECTION('',(0.E0,0.E0,1.E0));
#812=VECTOR('',#811,2.E0);
#813=CARTESIAN_POINT('',(5.E-1,-7.134661099512E0,2.E0));
#814=LINE('',#813,#812);
#815=CARTESIAN_POINT('',(9.604686356149E0,8.E0,0.E0));
#816=CARTESIAN_POINT('',(9.604686356149E0,8.E0,4.E0));
#817=VERTEX_POINT('',#815);
#818=VERTEX_POINT('',#816);
#819=CARTESIAN_POINT('',(9.604686356149E0,-8.E0,0.E0));
#820=CARTESIAN_POINT('',(9.604686356149E0,-8.E0,4.E0));
#821=VERTEX_POINT('',#819);
#822=VERTEX_POINT('',#820);
#823=CARTESIAN_POINT('',(-9.604686356149E0,-8.E0,0.E0));
#824=CARTESIAN_POINT('',(-9.604686356149E0,-8.E0,4.E0));
#825=VERTEX_POINT('',#823);
#826=VERTEX_POINT('',#824);
#827=CARTESIAN_POINT('',(-9.604686356149E0,8.E0,0.E0));
#828=CARTESIAN_POINT('',(-9.604686356149E0,8.E0,4.E0));
#829=VERTEX_POINT('',#827);
#830=VERTEX_POINT('',#828);
#831=CARTESIAN_POINT('',(3.E0,4.5E0,3.E0));
#832=CARTESIAN_POINT('',(3.E0,1.5E0,3.E0));
#833=VERTEX_POINT('',#831);
#834=VERTEX_POINT('',#832);
#835=CARTESIAN_POINT('',(-1.E1,1.5E0,3.E0));
#836=VERTEX_POINT('',#835);
#837=CARTESIAN_POINT('',(-1.E1,1.5E0,0.E0));
#838=VERTEX_POINT('',#837);
#839=CARTESIAN_POINT('',(-1.E1,-1.5E0,3.E0));
#840=CARTESIAN_POINT('',(-1.E1,-4.5E0,3.E0));
#841=VERTEX_POINT('',#839);
#842=VERTEX_POINT('',#840);
#843=CARTESIAN_POINT('',(3.E0,-4.5E0,3.E0));
#844=VERTEX_POINT('',#843);
#845=CARTESIAN_POINT('',(3.E0,-1.5E0,3.E0));
#846=VERTEX_POINT('',#845);
#847=CARTESIAN_POINT('',(-1.E1,-1.5E0,0.E0));
#848=VERTEX_POINT('',#847);
#849=CARTESIAN_POINT('',(1.6E1,9.5E-1,0.E0));
#850=CARTESIAN_POINT('',(1.6E1,9.5E-1,4.E0));
#851=VERTEX_POINT('',#849);
#852=VERTEX_POINT('',#850);
#853=CARTESIAN_POINT('',(1.545E1,1.5E0,0.E0));
#854=CARTESIAN_POINT('',(1.545E1,1.5E0,4.E0));
#855=VERTEX_POINT('',#853);
#856=VERTEX_POINT('',#854);
#857=CARTESIAN_POINT('',(1.455E1,1.5E0,0.E0));
#858=CARTESIAN_POINT('',(1.455E1,1.5E0,4.E0));
#859=VERTEX_POINT('',#857);
#860=VERTEX_POINT('',#858);
#861=CARTESIAN_POINT('',(1.4E1,9.5E-1,0.E0));
#862=CARTESIAN_POINT('',(1.4E1,9.5E-1,4.E0));
#863=VERTEX_POINT('',#861);
#864=VERTEX_POINT('',#862);
#865=CARTESIAN_POINT('',(1.4E1,-9.5E-1,0.E0));
#866=CARTESIAN_POINT('',(1.4E1,-9.5E-1,4.E0));
#867=VERTEX_POINT('',#865);
#868=VERTEX_POINT('',#866);
#869=CARTESIAN_POINT('',(1.455E1,-1.5E0,0.E0));
#870=CARTESIAN_POINT('',(1.455E1,-1.5E0,4.E0));
#871=VERTEX_POINT('',#869);
#872=VERTEX_POINT('',#870);
#873=CARTESIAN_POINT('',(1.545E1,-1.5E0,0.E0));
#874=CARTESIAN_POINT('',(1.545E1,-1.5E0,4.E0));
#875=VERTEX_POINT('',#873);
#876=VERTEX_POINT('',#874);
#877=CARTESIAN_POINT('',(1.6E1,-9.5E-1,0.E0));
#878=CARTESIAN_POINT('',(1.6E1,-9.5E-1,4.E0));
#879=VERTEX_POINT('',#877);
#880=VERTEX_POINT('',#878);
#881=CARTESIAN_POINT('',(-1.4E1,-9.5E-1,4.E0));
#882=CARTESIAN_POINT('',(-1.4E1,-9.5E-1,0.E0));
#883=VERTEX_POINT('',#881);
#884=VERTEX_POINT('',#882);
#885=CARTESIAN_POINT('',(-1.455E1,-1.5E0,4.E0));
#886=CARTESIAN_POINT('',(-1.455E1,-1.5E0,0.E0));
#887=VERTEX_POINT('',#885);
#888=VERTEX_POINT('',#886);
#889=CARTESIAN_POINT('',(-1.545E1,-1.5E0,4.E0));
#890=CARTESIAN_POINT('',(-1.545E1,-1.5E0,0.E0));
#891=VERTEX_POINT('',#889);
#892=VERTEX_POINT('',#890);
#893=CARTESIAN_POINT('',(-1.6E1,-9.5E-1,4.E0));
#894=CARTESIAN_POINT('',(-1.6E1,-9.5E-1,0.E0));
#895=VERTEX_POINT('',#893);
#896=VERTEX_POINT('',#894);
#897=CARTESIAN_POINT('',(-1.455E1,1.5E0,4.E0));
#898=CARTESIAN_POINT('',(-1.455E1,1.5E0,0.E0));
#899=VERTEX_POINT('',#897);
#900=VERTEX_POINT('',#898);
#901=CARTESIAN_POINT('',(-1.4E1,9.5E-1,4.E0));
#902=CARTESIAN_POINT('',(-1.4E1,9.5E-1,0.E0));
#903=VERTEX_POINT('',#901);
#904=VERTEX_POINT('',#902);
#905=CARTESIAN_POINT('',(-1.6E1,9.5E-1,4.E0));
#906=CARTESIAN_POINT('',(-1.6E1,9.5E-1,0.E0));
#907=VERTEX_POINT('',#905);
#908=VERTEX_POINT('',#906);
#909=CARTESIAN_POINT('',(-1.545E1,1.5E0,4.E0));
#910=CARTESIAN_POINT('',(-1.545E1,1.5E0,0.E0));
#911=VERTEX_POINT('',#909);
#912=VERTEX_POINT('',#910);
#913=CARTESIAN_POINT('',(-2.E1,-7.45E0,4.E0));
#914=CARTESIAN_POINT('',(-1.945E1,-8.E0,4.E0));
#915=VERTEX_POINT('',#913);
#916=VERTEX_POINT('',#914);
#917=CARTESIAN_POINT('',(-1.945E1,-8.E0,0.E0));
#918=VERTEX_POINT('',#917);
#919=CARTESIAN_POINT('',(-2.E1,-7.45E0,0.E0));
#920=VERTEX_POINT('',#919);
#921=CARTESIAN_POINT('',(-2.E1,7.45E0,0.E0));
#922=CARTESIAN_POINT('',(-1.945E1,8.E0,0.E0));
#923=VERTEX_POINT('',#921);
#924=VERTEX_POINT('',#922);
#925=CARTESIAN_POINT('',(-1.945E1,8.E0,4.E0));
#926=VERTEX_POINT('',#925);
#927=CARTESIAN_POINT('',(-2.E1,7.45E0,4.E0));
#928=VERTEX_POINT('',#927);
#929=CARTESIAN_POINT('',(2.E1,7.45E0,4.E0));
#930=CARTESIAN_POINT('',(1.945E1,8.E0,4.E0));
#931=VERTEX_POINT('',#929);
#932=VERTEX_POINT('',#930);
#933=CARTESIAN_POINT('',(1.945E1,8.E0,0.E0));
#934=VERTEX_POINT('',#933);
#935=CARTESIAN_POINT('',(2.E1,7.45E0,0.E0));
#936=VERTEX_POINT('',#935);
#937=CARTESIAN_POINT('',(2.E1,-7.45E0,0.E0));
#938=CARTESIAN_POINT('',(1.945E1,-8.E0,0.E0));
#939=VERTEX_POINT('',#937);
#940=VERTEX_POINT('',#938);
#941=CARTESIAN_POINT('',(1.945E1,-8.E0,4.E0));
#942=VERTEX_POINT('',#941);
#943=CARTESIAN_POINT('',(2.E1,-7.45E0,4.E0));
#944=VERTEX_POINT('',#943);
#945=CARTESIAN_POINT('',(0.E0,4.5E0,3.E-1));
#946=CARTESIAN_POINT('',(-6.E0,4.5E0,3.E-1));
#947=VERTEX_POINT('',#945);
#948=VERTEX_POINT('',#946);
#949=CARTESIAN_POINT('',(-6.E0,4.5E0,0.E0));
#950=VERTEX_POINT('',#949);
#951=CARTESIAN_POINT('',(0.E0,1.5E0,3.E-1));
#952=CARTESIAN_POINT('',(-6.E0,1.5E0,3.E-1));
#953=VERTEX_POINT('',#951);
#954=VERTEX_POINT('',#952);
#955=CARTESIAN_POINT('',(-6.E0,1.5E0,0.E0));
#956=VERTEX_POINT('',#955);
#957=CARTESIAN_POINT('',(-6.E0,-1.5E0,0.E0));
#958=CARTESIAN_POINT('',(-6.E0,-4.5E0,0.E0));
#959=VERTEX_POINT('',#957);
#960=VERTEX_POINT('',#958);
#961=CARTESIAN_POINT('',(0.E0,-4.5E0,3.E-1));
#962=CARTESIAN_POINT('',(0.E0,-1.5E0,3.E-1));
#963=VERTEX_POINT('',#961);
#964=VERTEX_POINT('',#962);
#965=CARTESIAN_POINT('',(-6.E0,-1.5E0,3.E-1));
#966=CARTESIAN_POINT('',(-6.E0,-4.5E0,3.E-1));
#967=VERTEX_POINT('',#965);
#968=VERTEX_POINT('',#966);
#969=CARTESIAN_POINT('',(-1.E1,3.5E0,0.E0));
#970=CARTESIAN_POINT('',(-2.E1,3.5E0,0.E0));
#971=VERTEX_POINT('',#969);
#972=VERTEX_POINT('',#970);
#973=CARTESIAN_POINT('',(-1.E1,3.5E0,3.E0));
#974=VERTEX_POINT('',#973);
#975=CARTESIAN_POINT('',(-2.E1,3.5E0,3.E0));
#976=VERTEX_POINT('',#975);
#977=CARTESIAN_POINT('',(-2.E1,-4.5E0,2.E0));
#978=CARTESIAN_POINT('',(-1.E1,-4.5E0,2.E0));
#979=VERTEX_POINT('',#977);
#980=VERTEX_POINT('',#978);
#981=CARTESIAN_POINT('',(-1.E1,-3.5E0,2.E0));
#982=CARTESIAN_POINT('',(-2.E1,-3.5E0,2.E0));
#983=VERTEX_POINT('',#981);
#984=VERTEX_POINT('',#982);
#985=CARTESIAN_POINT('',(-1.E1,-3.5E0,0.E0));
#986=CARTESIAN_POINT('',(-2.E1,-3.5E0,0.E0));
#987=VERTEX_POINT('',#985);
#988=VERTEX_POINT('',#986);
#989=CARTESIAN_POINT('',(0.E0,5.5E0,2.5E0));
#990=CARTESIAN_POINT('',(3.E0,5.5E0,2.5E0));
#991=VERTEX_POINT('',#989);
#992=VERTEX_POINT('',#990);
#993=CARTESIAN_POINT('',(3.E0,5.5E0,2.E0));
#994=CARTESIAN_POINT('',(0.E0,5.5E0,2.E0));
#995=VERTEX_POINT('',#993);
#996=VERTEX_POINT('',#994);
#997=CARTESIAN_POINT('',(0.E0,4.5E0,2.5E0));
#998=VERTEX_POINT('',#997);
#999=CARTESIAN_POINT('',(0.E0,5.E-1,2.5E0));
#1000=CARTESIAN_POINT('',(3.E0,5.E-1,2.5E0));
#1001=VERTEX_POINT('',#999);
#1002=VERTEX_POINT('',#1000);
#1003=CARTESIAN_POINT('',(0.E0,5.E-1,2.E0));
#1004=VERTEX_POINT('',#1003);
#1005=CARTESIAN_POINT('',(3.E0,5.E-1,2.E0));
#1006=VERTEX_POINT('',#1005);
#1007=CARTESIAN_POINT('',(0.E0,1.5E0,2.5E0));
#1008=VERTEX_POINT('',#1007);
#1009=CARTESIAN_POINT('',(0.E0,-5.5E0,2.5E0));
#1010=CARTESIAN_POINT('',(3.E0,-5.5E0,2.5E0));
#1011=VERTEX_POINT('',#1009);
#1012=VERTEX_POINT('',#1010);
#1013=CARTESIAN_POINT('',(0.E0,-5.5E0,2.E0));
#1014=VERTEX_POINT('',#1013);
#1015=CARTESIAN_POINT('',(3.E0,-5.5E0,2.E0));
#1016=VERTEX_POINT('',#1015);
#1017=CARTESIAN_POINT('',(0.E0,-5.E-1,2.5E0));
#1018=CARTESIAN_POINT('',(3.E0,-5.E-1,2.5E0));
#1019=VERTEX_POINT('',#1017);
#1020=VERTEX_POINT('',#1018);
#1021=CARTESIAN_POINT('',(0.E0,-5.E-1,2.E0));
#1022=VERTEX_POINT('',#1021);
#1023=CARTESIAN_POINT('',(3.E0,-5.E-1,2.E0));
#1024=VERTEX_POINT('',#1023);
#1025=CARTESIAN_POINT('',(0.E0,-4.5E0,2.5E0));
#1026=VERTEX_POINT('',#1025);
#1027=CARTESIAN_POINT('',(0.E0,-1.5E0,2.5E0));
#1028=VERTEX_POINT('',#1027);
#1029=CARTESIAN_POINT('',(3.E0,4.5E0,2.5E0));
#1030=VERTEX_POINT('',#1029);
#1031=CARTESIAN_POINT('',(3.E0,1.5E0,2.5E0));
#1032=VERTEX_POINT('',#1031);
#1033=CARTESIAN_POINT('',(3.E0,-4.5E0,2.5E0));
#1034=VERTEX_POINT('',#1033);
#1035=CARTESIAN_POINT('',(3.E0,-1.5E0,2.5E0));
#1036=VERTEX_POINT('',#1035);
#1037=CARTESIAN_POINT('',(-2.E1,4.5E0,0.E0));
#1038=CARTESIAN_POINT('',(-2.E1,4.5E0,3.E0));
#1039=VERTEX_POINT('',#1037);
#1040=VERTEX_POINT('',#1038);
#1041=CARTESIAN_POINT('',(-2.E1,-4.5E0,0.E0));
#1042=VERTEX_POINT('',#1041);
#1043=CARTESIAN_POINT('',(3.E0,-8.634661099512E0,2.E0));
#1044=CARTESIAN_POINT('',(0.E0,-8.634661099512E0,2.E0));
#1045=VERTEX_POINT('',#1043);
#1046=VERTEX_POINT('',#1044);
#1047=CARTESIAN_POINT('',(0.E0,-8.634661099512E0,0.E0));
#1048=VERTEX_POINT('',#1047);
#1049=CARTESIAN_POINT('',(3.E0,-8.634661099512E0,0.E0));
#1050=VERTEX_POINT('',#1049);
#1051=CARTESIAN_POINT('',(2.5E0,-7.134661099512E0,4.E0));
#1052=CARTESIAN_POINT('',(5.E-1,-7.134661099512E0,4.E0));
#1053=VERTEX_POINT('',#1051);
#1054=VERTEX_POINT('',#1052);
#1055=CARTESIAN_POINT('',(2.5E0,-7.134661099512E0,2.E0));
#1056=CARTESIAN_POINT('',(5.E-1,-7.134661099512E0,2.E0));
#1057=VERTEX_POINT('',#1055);
#1058=VERTEX_POINT('',#1056);
#1059=CARTESIAN_POINT('',(0.E0,7.5E0,0.E0));
#1060=CARTESIAN_POINT('',(-4.253905296791E0,1.175390529679E1,0.E0));
#1061=VERTEX_POINT('',#1059);
#1062=VERTEX_POINT('',#1060);
#1063=CARTESIAN_POINT('',(6.297660498639E0,1.079766049864E1,0.E0));
#1064=CARTESIAN_POINT('',(3.E0,7.5E0,0.E0));
#1065=VERTEX_POINT('',#1063);
#1066=VERTEX_POINT('',#1064);
#1067=CARTESIAN_POINT('',(-4.253905296791E0,1.175390529679E1,2.E0));
#1068=VERTEX_POINT('',#1067);
#1069=CARTESIAN_POINT('',(6.297660498639E0,1.079766049864E1,2.E0));
#1070=VERTEX_POINT('',#1069);
#1071=CARTESIAN_POINT('',(0.E0,7.5E0,2.E0));
#1072=VERTEX_POINT('',#1071);
#1073=CARTESIAN_POINT('',(3.E0,7.5E0,2.E0));
#1074=VERTEX_POINT('',#1073);
#1075=CARTESIAN_POINT('',(0.E0,0.E0,0.E0));
#1076=DIRECTION('',(0.E0,0.E0,1.E0));
#1077=DIRECTION('',(1.E0,0.E0,0.E0));
#1078=AXIS2_PLACEMENT_3D('',#1075,#1076,#1077);
#1079=PLANE('',#1078);
#1081=ORIENTED_EDGE('',*,*,#1080,.T.);
#1083=ORIENTED_EDGE('',*,*,#1082,.F.);
#1085=ORIENTED_EDGE('',*,*,#1084,.T.);
#1087=ORIENTED_EDGE('',*,*,#1086,.F.);
#1089=ORIENTED_EDGE('',*,*,#1088,.F.);
#1091=ORIENTED_EDGE('',*,*,#1090,.F.);
#1093=ORIENTED_EDGE('',*,*,#1092,.F.);
#1095=ORIENTED_EDGE('',*,*,#1094,.T.);
#1097=ORIENTED_EDGE('',*,*,#1096,.T.);
#1099=ORIENTED_EDGE('',*,*,#1098,.T.);
#1101=ORIENTED_EDGE('',*,*,#1100,.F.);
#1103=ORIENTED_EDGE('',*,*,#1102,.F.);
#1105=ORIENTED_EDGE('',*,*,#1104,.F.);
#1107=ORIENTED_EDGE('',*,*,#1106,.F.);
#1109=ORIENTED_EDGE('',*,*,#1108,.T.);
#1111=ORIENTED_EDGE('',*,*,#1110,.F.);
#1113=ORIENTED_EDGE('',*,*,#1112,.F.);
#1115=ORIENTED_EDGE('',*,*,#1114,.F.);
#1117=ORIENTED_EDGE('',*,*,#1116,.F.);
#1119=ORIENTED_EDGE('',*,*,#1118,.T.);
#1121=ORIENTED_EDGE('',*,*,#1120,.T.);
#1123=ORIENTED_EDGE('',*,*,#1122,.F.);
#1125=ORIENTED_EDGE('',*,*,#1124,.T.);
#1127=ORIENTED_EDGE('',*,*,#1126,.F.);
#1129=ORIENTED_EDGE('',*,*,#1128,.F.);
#1131=ORIENTED_EDGE('',*,*,#1130,.T.);
#1133=ORIENTED_EDGE('',*,*,#1132,.T.);
#1135=ORIENTED_EDGE('',*,*,#1134,.T.);
#1137=ORIENTED_EDGE('',*,*,#1136,.F.);
#1139=ORIENTED_EDGE('',*,*,#1138,.F.);
#1140=EDGE_LOOP('',(#1081,#1083,#1085,#1087,#1089,#1091,#1093,#1095,#1097,#1099,
#1101,#1103,#1105,#1107,#1109,#1111,#1113,#1115,#1117,#1119,#1121,#1123,#1125,
#1127,#1129,#1131,#1133,#1135,#1137,#1139));
#1141=FACE_OUTER_BOUND('',#1140,.F.);
#1143=ORIENTED_EDGE('',*,*,#1142,.F.);
#1145=ORIENTED_EDGE('',*,*,#1144,.F.);
#1147=ORIENTED_EDGE('',*,*,#1146,.F.);
#1149=ORIENTED_EDGE('',*,*,#1148,.F.);
#1151=ORIENTED_EDGE('',*,*,#1150,.F.);
#1153=ORIENTED_EDGE('',*,*,#1152,.F.);
#1155=ORIENTED_EDGE('',*,*,#1154,.F.);
#1157=ORIENTED_EDGE('',*,*,#1156,.F.);
#1158=EDGE_LOOP('',(#1143,#1145,#1147,#1149,#1151,#1153,#1155,#1157));
#1159=FACE_BOUND('',#1158,.F.);
#1161=ORIENTED_EDGE('',*,*,#1160,.T.);
#1163=ORIENTED_EDGE('',*,*,#1162,.F.);
#1165=ORIENTED_EDGE('',*,*,#1164,.T.);
#1167=ORIENTED_EDGE('',*,*,#1166,.F.);
#1169=ORIENTED_EDGE('',*,*,#1168,.T.);
#1171=ORIENTED_EDGE('',*,*,#1170,.F.);
#1173=ORIENTED_EDGE('',*,*,#1172,.T.);
#1175=ORIENTED_EDGE('',*,*,#1174,.F.);
#1176=EDGE_LOOP('',(#1161,#1163,#1165,#1167,#1169,#1171,#1173,#1175));
#1177=FACE_BOUND('',#1176,.F.);
#1178=ADVANCED_FACE('',(#1141,#1159,#1177),#1079,.F.);
#1179=CARTESIAN_POINT('',(1.4E1,-1.5E0,0.E0));
#1180=DIRECTION('',(-1.E0,0.E0,0.E0));
#1181=DIRECTION('',(0.E0,1.E0,0.E0));
#1182=AXIS2_PLACEMENT_3D('',#1179,#1180,#1181);
#1183=PLANE('',#1182);
#1185=ORIENTED_EDGE('',*,*,#1184,.F.);
#1186=ORIENTED_EDGE('',*,*,#1160,.F.);
#1188=ORIENTED_EDGE('',*,*,#1187,.T.);
#1190=ORIENTED_EDGE('',*,*,#1189,.T.);
#1191=EDGE_LOOP('',(#1185,#1186,#1188,#1190));
#1192=FACE_OUTER_BOUND('',#1191,.F.);
#1193=ADVANCED_FACE('',(#1192),#1183,.F.);
#1194=CARTESIAN_POINT('',(1.455E1,9.5E-1,-5.2144E0));
#1195=DIRECTION('',(0.E0,0.E0,1.E0));
#1196=DIRECTION('',(0.E0,1.E0,0.E0));
#1197=AXIS2_PLACEMENT_3D('',#1194,#1195,#1196);
#1198=CYLINDRICAL_SURFACE('',#1197,5.5E-1);
#1200=ORIENTED_EDGE('',*,*,#1199,.F.);
#1201=ORIENTED_EDGE('',*,*,#1162,.T.);
#1202=ORIENTED_EDGE('',*,*,#1184,.T.);
#1204=ORIENTED_EDGE('',*,*,#1203,.T.);
#1205=EDGE_LOOP('',(#1200,#1201,#1202,#1204));
#1206=FACE_OUTER_BOUND('',#1205,.F.);
#1207=ADVANCED_FACE('',(#1206),#1198,.F.);
#1208=CARTESIAN_POINT('',(1.4E1,1.5E0,0.E0));
#1209=DIRECTION('',(0.E0,1.E0,0.E0));
#1210=DIRECTION('',(1.E0,0.E0,0.E0));
#1211=AXIS2_PLACEMENT_3D('',#1208,#1209,#1210);
#1212=PLANE('',#1211);
#1214=ORIENTED_EDGE('',*,*,#1213,.F.);
#1215=ORIENTED_EDGE('',*,*,#1164,.F.);
#1216=ORIENTED_EDGE('',*,*,#1199,.T.);
#1218=ORIENTED_EDGE('',*,*,#1217,.T.);
#1219=EDGE_LOOP('',(#1214,#1215,#1216,#1218));
#1220=FACE_OUTER_BOUND('',#1219,.F.);
#1221=ADVANCED_FACE('',(#1220),#1212,.F.);
#1222=CARTESIAN_POINT('',(1.545E1,9.5E-1,-5.2144E0));
#1223=DIRECTION('',(0.E0,0.E0,1.E0));
#1224=DIRECTION('',(1.E0,0.E0,0.E0));
#1225=AXIS2_PLACEMENT_3D('',#1222,#1223,#1224);
#1226=CYLINDRICAL_SURFACE('',#1225,5.5E-1);
#1228=ORIENTED_EDGE('',*,*,#1227,.F.);
#1229=ORIENTED_EDGE('',*,*,#1166,.T.);
#1230=ORIENTED_EDGE('',*,*,#1213,.T.);
#1232=ORIENTED_EDGE('',*,*,#1231,.T.);
#1233=EDGE_LOOP('',(#1228,#1229,#1230,#1232));
#1234=FACE_OUTER_BOUND('',#1233,.F.);
#1235=ADVANCED_FACE('',(#1234),#1226,.F.);
#1236=CARTESIAN_POINT('',(1.6E1,1.5E0,0.E0));
#1237=DIRECTION('',(1.E0,0.E0,0.E0));
#1238=DIRECTION('',(0.E0,-1.E0,0.E0));
#1239=AXIS2_PLACEMENT_3D('',#1236,#1237,#1238);
#1240=PLANE('',#1239);
#1241=ORIENTED_EDGE('',*,*,#1227,.T.);
#1243=ORIENTED_EDGE('',*,*,#1242,.T.);
#1245=ORIENTED_EDGE('',*,*,#1244,.F.);
#1246=ORIENTED_EDGE('',*,*,#1168,.F.);
#1247=EDGE_LOOP('',(#1241,#1243,#1245,#1246));
#1248=FACE_OUTER_BOUND('',#1247,.F.);
#1249=ADVANCED_FACE('',(#1248),#1240,.F.);
#1250=CARTESIAN_POINT('',(0.E0,0.E0,4.E0));
#1251=DIRECTION('',(0.E0,0.E0,1.E0));
#1252=DIRECTION('',(1.E0,0.E0,0.E0));
#1253=AXIS2_PLACEMENT_3D('',#1250,#1251,#1252);
#1254=PLANE('',#1253);
#1256=ORIENTED_EDGE('',*,*,#1255,.F.);
#1258=ORIENTED_EDGE('',*,*,#1257,.F.);
#1260=ORIENTED_EDGE('',*,*,#1259,.F.);
#1262=ORIENTED_EDGE('',*,*,#1261,.F.);
#1264=ORIENTED_EDGE('',*,*,#1263,.F.);
#1266=ORIENTED_EDGE('',*,*,#1265,.T.);
#1268=ORIENTED_EDGE('',*,*,#1267,.F.);
#1270=ORIENTED_EDGE('',*,*,#1269,.T.);
#1272=ORIENTED_EDGE('',*,*,#1271,.F.);
#1274=ORIENTED_EDGE('',*,*,#1273,.F.);
#1276=ORIENTED_EDGE('',*,*,#1275,.F.);
#1278=ORIENTED_EDGE('',*,*,#1277,.T.);
#1279=EDGE_LOOP('',(#1256,#1258,#1260,#1262,#1264,#1266,#1268,#1270,#1272,#1274,
#1276,#1278));
#1280=FACE_OUTER_BOUND('',#1279,.F.);
#1282=ORIENTED_EDGE('',*,*,#1281,.T.);
#1284=ORIENTED_EDGE('',*,*,#1283,.F.);
#1286=ORIENTED_EDGE('',*,*,#1285,.T.);
#1288=ORIENTED_EDGE('',*,*,#1287,.F.);
#1290=ORIENTED_EDGE('',*,*,#1289,.T.);
#1292=ORIENTED_EDGE('',*,*,#1291,.F.);
#1294=ORIENTED_EDGE('',*,*,#1293,.T.);
#1296=ORIENTED_EDGE('',*,*,#1295,.F.);
#1297=EDGE_LOOP('',(#1282,#1284,#1286,#1288,#1290,#1292,#1294,#1296));
#1298=FACE_BOUND('',#1297,.F.);
#1299=ORIENTED_EDGE('',*,*,#1217,.F.);
#1300=ORIENTED_EDGE('',*,*,#1203,.F.);
#1301=ORIENTED_EDGE('',*,*,#1189,.F.);
#1303=ORIENTED_EDGE('',*,*,#1302,.F.);
#1305=ORIENTED_EDGE('',*,*,#1304,.F.);
#1307=ORIENTED_EDGE('',*,*,#1306,.F.);
#1308=ORIENTED_EDGE('',*,*,#1242,.F.);
#1309=ORIENTED_EDGE('',*,*,#1231,.F.);
#1310=EDGE_LOOP('',(#1299,#1300,#1301,#1303,#1305,#1307,#1308,#1309));
#1311=FACE_BOUND('',#1310,.F.);
#1313=ORIENTED_EDGE('',*,*,#1312,.F.);
#1315=ORIENTED_EDGE('',*,*,#1314,.F.);
#1316=EDGE_LOOP('',(#1313,#1315));
#1317=FACE_BOUND('',#1316,.F.);
#1318=ADVANCED_FACE('',(#1280,#1298,#1311,#1317),#1254,.T.);
#1319=CARTESIAN_POINT('',(1.455E1,-9.5E-1,-5.2144E0));
#1320=DIRECTION('',(0.E0,0.E0,1.E0));
#1321=DIRECTION('',(-1.E0,0.E0,0.E0));
#1322=AXIS2_PLACEMENT_3D('',#1319,#1320,#1321);
#1323=CYLINDRICAL_SURFACE('',#1322,5.5E-1);
#1324=ORIENTED_EDGE('',*,*,#1187,.F.);
#1325=ORIENTED_EDGE('',*,*,#1174,.T.);
#1327=ORIENTED_EDGE('',*,*,#1326,.T.);
#1328=ORIENTED_EDGE('',*,*,#1302,.T.);
#1329=EDGE_LOOP('',(#1324,#1325,#1327,#1328));
#1330=FACE_OUTER_BOUND('',#1329,.F.);
#1331=ADVANCED_FACE('',(#1330),#1323,.F.);
#1332=CARTESIAN_POINT('',(1.6E1,-1.5E0,0.E0));
#1333=DIRECTION('',(0.E0,-1.E0,0.E0));
#1334=DIRECTION('',(-1.E0,0.E0,0.E0));
#1335=AXIS2_PLACEMENT_3D('',#1332,#1333,#1334);
#1336=PLANE('',#1335);
#1337=ORIENTED_EDGE('',*,*,#1326,.F.);
#1338=ORIENTED_EDGE('',*,*,#1172,.F.);
#1340=ORIENTED_EDGE('',*,*,#1339,.T.);
#1341=ORIENTED_EDGE('',*,*,#1304,.T.);
#1342=EDGE_LOOP('',(#1337,#1338,#1340,#1341));
#1343=FACE_OUTER_BOUND('',#1342,.F.);
#1344=ADVANCED_FACE('',(#1343),#1336,.F.);
#1345=CARTESIAN_POINT('',(1.545E1,-9.5E-1,-5.2144E0));
#1346=DIRECTION('',(0.E0,0.E0,1.E0));
#1347=DIRECTION('',(0.E0,-1.E0,0.E0));
#1348=AXIS2_PLACEMENT_3D('',#1345,#1346,#1347);
#1349=CYLINDRICAL_SURFACE('',#1348,5.5E-1);
#1350=ORIENTED_EDGE('',*,*,#1339,.F.);
#1351=ORIENTED_EDGE('',*,*,#1170,.T.);
#1352=ORIENTED_EDGE('',*,*,#1244,.T.);
#1353=ORIENTED_EDGE('',*,*,#1306,.T.);
#1354=EDGE_LOOP('',(#1350,#1351,#1352,#1353));
#1355=FACE_OUTER_BOUND('',#1354,.F.);
#1356=ADVANCED_FACE('',(#1355),#1349,.F.);
#1357=CARTESIAN_POINT('',(-1.6E1,-1.5E0,0.E0));
#1358=DIRECTION('',(0.E0,1.E0,0.E0));
#1359=DIRECTION('',(1.E0,0.E0,0.E0));
#1360=AXIS2_PLACEMENT_3D('',#1357,#1358,#1359);
#1361=PLANE('',#1360);
#1363=ORIENTED_EDGE('',*,*,#1362,.F.);
#1364=ORIENTED_EDGE('',*,*,#1281,.F.);
#1366=ORIENTED_EDGE('',*,*,#1365,.T.);
#1367=ORIENTED_EDGE('',*,*,#1146,.T.);
#1368=EDGE_LOOP('',(#1363,#1364,#1366,#1367));
#1369=FACE_OUTER_BOUND('',#1368,.F.);
#1370=ADVANCED_FACE('',(#1369),#1361,.T.);
#1371=CARTESIAN_POINT('',(-1.455E1,-9.5E-1,9.2144E0));
#1372=DIRECTION('',(0.E0,0.E0,-1.E0));
#1373=DIRECTION('',(1.E0,0.E0,0.E0));
#1374=AXIS2_PLACEMENT_3D('',#1371,#1372,#1373);
#1375=CYLINDRICAL_SURFACE('',#1374,5.5E-1);
#1377=ORIENTED_EDGE('',*,*,#1376,.F.);
#1378=ORIENTED_EDGE('',*,*,#1283,.T.);
#1379=ORIENTED_EDGE('',*,*,#1362,.T.);
#1380=ORIENTED_EDGE('',*,*,#1144,.T.);
#1381=EDGE_LOOP('',(#1377,#1378,#1379,#1380));
#1382=FACE_OUTER_BOUND('',#1381,.F.);
#1383=ADVANCED_FACE('',(#1382),#1375,.F.);
#1384=CARTESIAN_POINT('',(-1.4E1,-1.5E0,0.E0));
#1385=DIRECTION('',(-1.E0,0.E0,0.E0));
#1386=DIRECTION('',(0.E0,1.E0,0.E0));
#1387=AXIS2_PLACEMENT_3D('',#1384,#1385,#1386);
#1388=PLANE('',#1387);
#1389=ORIENTED_EDGE('',*,*,#1376,.T.);
#1390=ORIENTED_EDGE('',*,*,#1142,.T.);
#1392=ORIENTED_EDGE('',*,*,#1391,.F.);
#1393=ORIENTED_EDGE('',*,*,#1285,.F.);
#1394=EDGE_LOOP('',(#1389,#1390,#1392,#1393));
#1395=FACE_OUTER_BOUND('',#1394,.F.);
#1396=ADVANCED_FACE('',(#1395),#1388,.T.);
#1397=CARTESIAN_POINT('',(-1.455E1,9.5E-1,9.2144E0));
#1398=DIRECTION('',(0.E0,0.E0,-1.E0));
#1399=DIRECTION('',(0.E0,1.E0,0.E0));
#1400=AXIS2_PLACEMENT_3D('',#1397,#1398,#1399);
#1401=CYLINDRICAL_SURFACE('',#1400,5.5E-1);
#1403=ORIENTED_EDGE('',*,*,#1402,.F.);
#1404=ORIENTED_EDGE('',*,*,#1287,.T.);
#1405=ORIENTED_EDGE('',*,*,#1391,.T.);
#1406=ORIENTED_EDGE('',*,*,#1156,.T.);
#1407=EDGE_LOOP('',(#1403,#1404,#1405,#1406));
#1408=FACE_OUTER_BOUND('',#1407,.F.);
#1409=ADVANCED_FACE('',(#1408),#1401,.F.);
#1410=CARTESIAN_POINT('',(-1.4E1,1.5E0,0.E0));
#1411=DIRECTION('',(0.E0,-1.E0,0.E0));
#1412=DIRECTION('',(-1.E0,0.E0,0.E0));
#1413=AXIS2_PLACEMENT_3D('',#1410,#1411,#1412);
#1414=PLANE('',#1413);
#1415=ORIENTED_EDGE('',*,*,#1402,.T.);
#1416=ORIENTED_EDGE('',*,*,#1154,.T.);
#1418=ORIENTED_EDGE('',*,*,#1417,.F.);
#1419=ORIENTED_EDGE('',*,*,#1289,.F.);
#1420=EDGE_LOOP('',(#1415,#1416,#1418,#1419));
#1421=FACE_OUTER_BOUND('',#1420,.F.);
#1422=ADVANCED_FACE('',(#1421),#1414,.T.);
#1423=CARTESIAN_POINT('',(-1.545E1,9.5E-1,9.2144E0));
#1424=DIRECTION('',(0.E0,0.E0,-1.E0));
#1425=DIRECTION('',(-1.E0,0.E0,0.E0));
#1426=AXIS2_PLACEMENT_3D('',#1423,#1424,#1425);
#1427=CYLINDRICAL_SURFACE('',#1426,5.5E-1);
#1429=ORIENTED_EDGE('',*,*,#1428,.F.);
#1430=ORIENTED_EDGE('',*,*,#1291,.T.);
#1431=ORIENTED_EDGE('',*,*,#1417,.T.);
#1432=ORIENTED_EDGE('',*,*,#1152,.T.);
#1433=EDGE_LOOP('',(#1429,#1430,#1431,#1432));
#1434=FACE_OUTER_BOUND('',#1433,.F.);
#1435=ADVANCED_FACE('',(#1434),#1427,.F.);
#1436=CARTESIAN_POINT('',(-1.6E1,1.5E0,0.E0));
#1437=DIRECTION('',(1.E0,0.E0,0.E0));
#1438=DIRECTION('',(0.E0,-1.E0,0.E0));
#1439=AXIS2_PLACEMENT_3D('',#1436,#1437,#1438);
#1440=PLANE('',#1439);
#1442=ORIENTED_EDGE('',*,*,#1441,.F.);
#1443=ORIENTED_EDGE('',*,*,#1293,.F.);
#1444=ORIENTED_EDGE('',*,*,#1428,.T.);
#1445=ORIENTED_EDGE('',*,*,#1150,.T.);
#1446=EDGE_LOOP('',(#1442,#1443,#1444,#1445));
#1447=FACE_OUTER_BOUND('',#1446,.F.);
#1448=ADVANCED_FACE('',(#1447),#1440,.T.);
#1449=CARTESIAN_POINT('',(-1.545E1,-9.5E-1,9.2144E0));
#1450=DIRECTION('',(0.E0,0.E0,-1.E0));
#1451=DIRECTION('',(0.E0,-1.E0,0.E0));
#1452=AXIS2_PLACEMENT_3D('',#1449,#1450,#1451);
#1453=CYLINDRICAL_SURFACE('',#1452,5.5E-1);
#1454=ORIENTED_EDGE('',*,*,#1365,.F.);
#1455=ORIENTED_EDGE('',*,*,#1295,.T.);
#1456=ORIENTED_EDGE('',*,*,#1441,.T.);
#1457=ORIENTED_EDGE('',*,*,#1148,.T.);
#1458=EDGE_LOOP('',(#1454,#1455,#1456,#1457));
#1459=FACE_OUTER_BOUND('',#1458,.F.);
#1460=ADVANCED_FACE('',(#1459),#1453,.F.);
#1461=CARTESIAN_POINT('',(-1.945E1,-7.45E0,-5.2144E0));
#1462=DIRECTION('',(0.E0,0.E0,1.E0));
#1463=DIRECTION('',(-1.E0,0.E0,0.E0));
#1464=AXIS2_PLACEMENT_3D('',#1461,#1462,#1463);
#1465=CYLINDRICAL_SURFACE('',#1464,5.5E-1);
#1466=ORIENTED_EDGE('',*,*,#1255,.T.);
#1468=ORIENTED_EDGE('',*,*,#1467,.F.);
#1469=ORIENTED_EDGE('',*,*,#1114,.T.);
#1471=ORIENTED_EDGE('',*,*,#1470,.T.);
#1472=EDGE_LOOP('',(#1466,#1468,#1469,#1471));
#1473=FACE_OUTER_BOUND('',#1472,.F.);
#1474=ADVANCED_FACE('',(#1473),#1465,.T.);
#1475=CARTESIAN_POINT('',(-1.25E1,-8.E0,4.E0));
#1476=DIRECTION('',(0.E0,1.E0,0.E0));
#1477=DIRECTION('',(0.E0,0.E0,-1.E0));
#1478=AXIS2_PLACEMENT_3D('',#1475,#1476,#1477);
#1479=PLANE('',#1478);
#1480=ORIENTED_EDGE('',*,*,#1467,.T.);
#1481=ORIENTED_EDGE('',*,*,#1277,.F.);
#1483=ORIENTED_EDGE('',*,*,#1482,.F.);
#1484=ORIENTED_EDGE('',*,*,#1116,.T.);
#1485=EDGE_LOOP('',(#1480,#1481,#1483,#1484));
#1486=FACE_OUTER_BOUND('',#1485,.F.);
#1487=ADVANCED_FACE('',(#1486),#1479,.F.);
#1488=CARTESIAN_POINT('',(0.E0,0.E0,0.E0));
#1489=DIRECTION('',(0.E0,0.E0,1.E0));
#1490=DIRECTION('',(1.E0,0.E0,0.E0));
#1491=AXIS2_PLACEMENT_3D('',#1488,#1489,#1490);
#1492=CYLINDRICAL_SURFACE('',#1491,1.25E1);
#1493=ORIENTED_EDGE('',*,*,#1118,.F.);
#1494=ORIENTED_EDGE('',*,*,#1482,.T.);
#1495=ORIENTED_EDGE('',*,*,#1275,.T.);
#1497=ORIENTED_EDGE('',*,*,#1496,.F.);
#1498=EDGE_LOOP('',(#1493,#1494,#1495,#1497));
#1499=FACE_OUTER_BOUND('',#1498,.F.);
#1500=ADVANCED_FACE('',(#1499),#1492,.T.);
#1501=CARTESIAN_POINT('',(0.E0,0.E0,0.E0));
#1502=DIRECTION('',(0.E0,0.E0,1.E0));
#1503=DIRECTION('',(1.E0,0.E0,0.E0));
#1504=AXIS2_PLACEMENT_3D('',#1501,#1502,#1503);
#1505=CYLINDRICAL_SURFACE('',#1504,1.25E1);
#1507=ORIENTED_EDGE('',*,*,#1506,.T.);
#1509=ORIENTED_EDGE('',*,*,#1508,.F.);
#1511=ORIENTED_EDGE('',*,*,#1510,.F.);
#1512=ORIENTED_EDGE('',*,*,#1130,.F.);
#1514=ORIENTED_EDGE('',*,*,#1513,.T.);
#1515=ORIENTED_EDGE('',*,*,#1263,.T.);
#1517=ORIENTED_EDGE('',*,*,#1516,.F.);
#1518=ORIENTED_EDGE('',*,*,#1082,.T.);
#1519=EDGE_LOOP('',(#1507,#1509,#1511,#1512,#1514,#1515,#1517,#1518));
#1520=FACE_OUTER_BOUND('',#1519,.F.);
#1521=ADVANCED_FACE('',(#1520),#1505,.T.);
#1522=CARTESIAN_POINT('',(1.25E1,-8.E0,4.E0));
#1523=DIRECTION('',(0.E0,-1.E0,0.E0));
#1524=DIRECTION('',(0.E0,0.E0,-1.E0));
#1525=AXIS2_PLACEMENT_3D('',#1522,#1523,#1524);
#1526=PLANE('',#1525);
#1528=ORIENTED_EDGE('',*,*,#1527,.T.);
#1529=ORIENTED_EDGE('',*,*,#1120,.F.);
#1530=ORIENTED_EDGE('',*,*,#1496,.T.);
#1531=ORIENTED_EDGE('',*,*,#1273,.T.);
#1532=EDGE_LOOP('',(#1528,#1529,#1530,#1531));
#1533=FACE_OUTER_BOUND('',#1532,.F.);
#1534=ADVANCED_FACE('',(#1533),#1526,.T.);
#1535=CARTESIAN_POINT('',(1.945E1,-7.45E0,9.2144E0));
#1536=DIRECTION('',(0.E0,0.E0,-1.E0));
#1537=DIRECTION('',(1.E0,0.E0,0.E0));
#1538=AXIS2_PLACEMENT_3D('',#1535,#1536,#1537);
#1539=CYLINDRICAL_SURFACE('',#1538,5.5E-1);
#1540=ORIENTED_EDGE('',*,*,#1122,.T.);
#1541=ORIENTED_EDGE('',*,*,#1527,.F.);
#1542=ORIENTED_EDGE('',*,*,#1271,.T.);
#1544=ORIENTED_EDGE('',*,*,#1543,.T.);
#1545=EDGE_LOOP('',(#1540,#1541,#1542,#1544));
#1546=FACE_OUTER_BOUND('',#1545,.F.);
#1547=ADVANCED_FACE('',(#1546),#1539,.T.);
#1548=CARTESIAN_POINT('',(2.E1,0.E0,0.E0));
#1549=DIRECTION('',(1.E0,0.E0,0.E0));
#1550=DIRECTION('',(0.E0,0.E0,-1.E0));
#1551=AXIS2_PLACEMENT_3D('',#1548,#1549,#1550);
#1552=PLANE('',#1551);
#1554=ORIENTED_EDGE('',*,*,#1553,.F.);
#1555=ORIENTED_EDGE('',*,*,#1124,.F.);
#1556=ORIENTED_EDGE('',*,*,#1543,.F.);
#1557=ORIENTED_EDGE('',*,*,#1269,.F.);
#1558=EDGE_LOOP('',(#1554,#1555,#1556,#1557));
#1559=FACE_OUTER_BOUND('',#1558,.F.);
#1560=ADVANCED_FACE('',(#1559),#1552,.T.);
#1561=CARTESIAN_POINT('',(1.945E1,7.45E0,-5.2144E0));
#1562=DIRECTION('',(0.E0,0.E0,1.E0));
#1563=DIRECTION('',(1.E0,0.E0,0.E0));
#1564=AXIS2_PLACEMENT_3D('',#1561,#1562,#1563);
#1565=CYLINDRICAL_SURFACE('',#1564,5.5E-1);
#1566=ORIENTED_EDGE('',*,*,#1267,.T.);
#1568=ORIENTED_EDGE('',*,*,#1567,.F.);
#1569=ORIENTED_EDGE('',*,*,#1126,.T.);
#1570=ORIENTED_EDGE('',*,*,#1553,.T.);
#1571=EDGE_LOOP('',(#1566,#1568,#1569,#1570));
#1572=FACE_OUTER_BOUND('',#1571,.F.);
#1573=ADVANCED_FACE('',(#1572),#1565,.T.);
#1574=CARTESIAN_POINT('',(1.25E1,8.E0,0.E0));
#1575=DIRECTION('',(0.E0,1.E0,0.E0));
#1576=DIRECTION('',(0.E0,0.E0,1.E0));
#1577=AXIS2_PLACEMENT_3D('',#1574,#1575,#1576);
#1578=PLANE('',#1577);
#1579=ORIENTED_EDGE('',*,*,#1567,.T.);
#1580=ORIENTED_EDGE('',*,*,#1265,.F.);
#1581=ORIENTED_EDGE('',*,*,#1513,.F.);
#1582=ORIENTED_EDGE('',*,*,#1128,.T.);
#1583=EDGE_LOOP('',(#1579,#1580,#1581,#1582));
#1584=FACE_OUTER_BOUND('',#1583,.F.);
#1585=ADVANCED_FACE('',(#1584),#1578,.T.);
#1586=CARTESIAN_POINT('',(0.E0,7.5E0,0.E0));
#1587=DIRECTION('',(-7.071067811865E-1,-7.071067811865E-1,0.E0));
#1588=DIRECTION('',(-7.071067811865E-1,7.071067811865E-1,0.E0));
#1589=AXIS2_PLACEMENT_3D('',#1586,#1587,#1588);
#1590=PLANE('',#1589);
#1591=ORIENTED_EDGE('',*,*,#1080,.F.);
#1593=ORIENTED_EDGE('',*,*,#1592,.T.);
#1595=ORIENTED_EDGE('',*,*,#1594,.T.);
#1596=ORIENTED_EDGE('',*,*,#1506,.F.);
#1597=EDGE_LOOP('',(#1591,#1593,#1595,#1596));
#1598=FACE_OUTER_BOUND('',#1597,.F.);
#1599=ADVANCED_FACE('',(#1598),#1590,.F.);
#1600=CARTESIAN_POINT('',(0.E0,-1.25E1,0.E0));
#1601=DIRECTION('',(-1.E0,0.E0,0.E0));
#1602=DIRECTION('',(0.E0,1.E0,0.E0));
#1603=AXIS2_PLACEMENT_3D('',#1600,#1601,#1602);
#1604=PLANE('',#1603);
#1605=ORIENTED_EDGE('',*,*,#1592,.F.);
#1606=ORIENTED_EDGE('',*,*,#1138,.T.);
#1608=ORIENTED_EDGE('',*,*,#1607,.T.);
#1610=ORIENTED_EDGE('',*,*,#1609,.T.);
#1612=ORIENTED_EDGE('',*,*,#1611,.T.);
#1614=ORIENTED_EDGE('',*,*,#1613,.F.);
#1616=ORIENTED_EDGE('',*,*,#1615,.T.);
#1618=ORIENTED_EDGE('',*,*,#1617,.T.);
#1620=ORIENTED_EDGE('',*,*,#1619,.T.);
#1622=ORIENTED_EDGE('',*,*,#1621,.T.);
#1624=ORIENTED_EDGE('',*,*,#1623,.F.);
#1626=ORIENTED_EDGE('',*,*,#1625,.T.);
#1628=ORIENTED_EDGE('',*,*,#1627,.T.);
#1630=ORIENTED_EDGE('',*,*,#1629,.F.);
#1632=ORIENTED_EDGE('',*,*,#1631,.T.);
#1634=ORIENTED_EDGE('',*,*,#1633,.F.);
#1636=ORIENTED_EDGE('',*,*,#1635,.T.);
#1638=ORIENTED_EDGE('',*,*,#1637,.T.);
#1640=ORIENTED_EDGE('',*,*,#1639,.F.);
#1642=ORIENTED_EDGE('',*,*,#1641,.T.);
#1643=EDGE_LOOP('',(#1605,#1606,#1608,#1610,#1612,#1614,#1616,#1618,#1620,#1622,
#1624,#1626,#1628,#1630,#1632,#1634,#1636,#1638,#1640,#1642));
#1644=FACE_OUTER_BOUND('',#1643,.F.);
#1645=ADVANCED_FACE('',(#1644),#1604,.F.);
#1646=CARTESIAN_POINT('',(0.E0,-8.634661099512E0,2.E0));
#1647=DIRECTION('',(0.E0,1.E0,0.E0));
#1648=DIRECTION('',(1.E0,0.E0,0.E0));
#1649=AXIS2_PLACEMENT_3D('',#1646,#1647,#1648);
#1650=PLANE('',#1649);
#1652=ORIENTED_EDGE('',*,*,#1651,.T.);
#1653=ORIENTED_EDGE('',*,*,#1607,.F.);
#1654=ORIENTED_EDGE('',*,*,#1136,.T.);
#1656=ORIENTED_EDGE('',*,*,#1655,.T.);
#1657=EDGE_LOOP('',(#1652,#1653,#1654,#1656));
#1658=FACE_OUTER_BOUND('',#1657,.F.);
#1659=ADVANCED_FACE('',(#1658),#1650,.T.);
#1660=CARTESIAN_POINT('',(0.E0,0.E0,2.E0));
#1661=DIRECTION('',(0.E0,0.E0,-1.E0));
#1662=DIRECTION('',(-1.E0,0.E0,0.E0));
#1663=AXIS2_PLACEMENT_3D('',#1660,#1661,#1662);
#1664=PLANE('',#1663);
#1666=ORIENTED_EDGE('',*,*,#1665,.F.);
#1668=ORIENTED_EDGE('',*,*,#1667,.F.);
#1670=ORIENTED_EDGE('',*,*,#1669,.T.);
#1671=ORIENTED_EDGE('',*,*,#1625,.F.);
#1672=EDGE_LOOP('',(#1666,#1668,#1670,#1671));
#1673=FACE_OUTER_BOUND('',#1672,.F.);
#1674=ADVANCED_FACE('',(#1673),#1664,.T.);
#1675=CARTESIAN_POINT('',(0.E0,0.E0,2.E0));
#1676=DIRECTION('',(0.E0,0.E0,-1.E0));
#1677=DIRECTION('',(-1.E0,0.E0,0.E0));
#1678=AXIS2_PLACEMENT_3D('',#1675,#1676,#1677);
#1679=PLANE('',#1678);
#1680=ORIENTED_EDGE('',*,*,#1651,.F.);
#1682=ORIENTED_EDGE('',*,*,#1681,.F.);
#1684=ORIENTED_EDGE('',*,*,#1683,.T.);
#1685=ORIENTED_EDGE('',*,*,#1609,.F.);
#1686=EDGE_LOOP('',(#1680,#1682,#1684,#1685));
#1687=FACE_OUTER_BOUND('',#1686,.F.);
#1689=ORIENTED_EDGE('',*,*,#1688,.T.);
#1691=ORIENTED_EDGE('',*,*,#1690,.T.);
#1692=EDGE_LOOP('',(#1689,#1691));
#1693=FACE_BOUND('',#1692,.F.);
#1694=ADVANCED_FACE('',(#1687,#1693),#1679,.T.);
#1695=CARTESIAN_POINT('',(0.E0,0.E0,2.E0));
#1696=DIRECTION('',(0.E0,0.E0,-1.E0));
#1697=DIRECTION('',(-1.E0,0.E0,0.E0));
#1698=AXIS2_PLACEMENT_3D('',#1695,#1696,#1697);
#1699=PLANE('',#1698);
#1700=ORIENTED_EDGE('',*,*,#1508,.T.);
#1701=ORIENTED_EDGE('',*,*,#1594,.F.);
#1702=ORIENTED_EDGE('',*,*,#1641,.F.);
#1704=ORIENTED_EDGE('',*,*,#1703,.F.);
#1706=ORIENTED_EDGE('',*,*,#1705,.F.);
#1708=ORIENTED_EDGE('',*,*,#1707,.F.);
#1709=EDGE_LOOP('',(#1700,#1701,#1702,#1704,#1706,#1708));
#1710=FACE_OUTER_BOUND('',#1709,.F.);
#1711=ADVANCED_FACE('',(#1710),#1699,.T.);
#1712=CARTESIAN_POINT('',(0.E0,-5.E-1,2.E0));
#1713=DIRECTION('',(0.E0,1.E0,0.E0));
#1714=DIRECTION('',(1.E0,0.E0,0.E0));
#1715=AXIS2_PLACEMENT_3D('',#1712,#1713,#1714);
#1716=PLANE('',#1715);
#1717=ORIENTED_EDGE('',*,*,#1623,.T.);
#1719=ORIENTED_EDGE('',*,*,#1718,.T.);
#1721=ORIENTED_EDGE('',*,*,#1720,.F.);
#1722=ORIENTED_EDGE('',*,*,#1665,.T.);
#1723=EDGE_LOOP('',(#1717,#1719,#1721,#1722));
#1724=FACE_OUTER_BOUND('',#1723,.F.);
#1725=ADVANCED_FACE('',(#1724),#1716,.F.);
#1726=CARTESIAN_POINT('',(0.E0,-6.E0,2.5E0));
#1727=DIRECTION('',(0.E0,0.E0,-1.E0));
#1728=DIRECTION('',(0.E0,-1.E0,0.E0));
#1729=AXIS2_PLACEMENT_3D('',#1726,#1727,#1728);
#1730=PLANE('',#1729);
#1732=ORIENTED_EDGE('',*,*,#1731,.F.);
#1734=ORIENTED_EDGE('',*,*,#1733,.F.);
#1735=ORIENTED_EDGE('',*,*,#1718,.F.);
#1736=ORIENTED_EDGE('',*,*,#1621,.F.);
#1737=EDGE_LOOP('',(#1732,#1734,#1735,#1736));
#1738=FACE_OUTER_BOUND('',#1737,.F.);
#1739=ADVANCED_FACE('',(#1738),#1730,.T.);
#1740=CARTESIAN_POINT('',(3.E0,-1.5E0,3.E0));
#1741=DIRECTION('',(0.E0,-1.E0,0.E0));
#1742=DIRECTION('',(-1.E0,0.E0,0.E0));
#1743=AXIS2_PLACEMENT_3D('',#1740,#1741,#1742);
#1744=PLANE('',#1743);
#1745=ORIENTED_EDGE('',*,*,#1619,.F.);
#1747=ORIENTED_EDGE('',*,*,#1746,.T.);
#1749=ORIENTED_EDGE('',*,*,#1748,.F.);
#1750=ORIENTED_EDGE('',*,*,#1106,.T.);
#1752=ORIENTED_EDGE('',*,*,#1751,.F.);
#1754=ORIENTED_EDGE('',*,*,#1753,.F.);
#1756=ORIENTED_EDGE('',*,*,#1755,.T.);
#1757=ORIENTED_EDGE('',*,*,#1731,.T.);
#1758=EDGE_LOOP('',(#1745,#1747,#1749,#1750,#1752,#1754,#1756,#1757));
#1759=FACE_OUTER_BOUND('',#1758,.F.);
#1760=ADVANCED_FACE('',(#1759),#1744,.T.);
#1761=CARTESIAN_POINT('',(0.E0,0.E0,3.E-1));
#1762=DIRECTION('',(0.E0,0.E0,1.E0));
#1763=DIRECTION('',(0.E0,1.E0,0.E0));
#1764=AXIS2_PLACEMENT_3D('',#1761,#1762,#1763);
#1765=PLANE('',#1764);
#1766=ORIENTED_EDGE('',*,*,#1617,.F.);
#1768=ORIENTED_EDGE('',*,*,#1767,.T.);
#1770=ORIENTED_EDGE('',*,*,#1769,.F.);
#1771=ORIENTED_EDGE('',*,*,#1746,.F.);
#1772=EDGE_LOOP('',(#1766,#1768,#1770,#1771));
#1773=FACE_OUTER_BOUND('',#1772,.F.);
#1774=ADVANCED_FACE('',(#1773),#1765,.T.);
#1775=CARTESIAN_POINT('',(-1.E1,-4.5E0,3.E0));
#1776=DIRECTION('',(0.E0,1.E0,0.E0));
#1777=DIRECTION('',(1.E0,0.E0,0.E0));
#1778=AXIS2_PLACEMENT_3D('',#1775,#1776,#1777);
#1779=PLANE('',#1778);
#1780=ORIENTED_EDGE('',*,*,#1615,.F.);
#1782=ORIENTED_EDGE('',*,*,#1781,.F.);
#1784=ORIENTED_EDGE('',*,*,#1783,.F.);
#1786=ORIENTED_EDGE('',*,*,#1785,.F.);
#1788=ORIENTED_EDGE('',*,*,#1787,.T.);
#1790=ORIENTED_EDGE('',*,*,#1789,.F.);
#1792=ORIENTED_EDGE('',*,*,#1791,.F.);
#1793=ORIENTED_EDGE('',*,*,#1110,.T.);
#1795=ORIENTED_EDGE('',*,*,#1794,.T.);
#1796=ORIENTED_EDGE('',*,*,#1767,.F.);
#1797=EDGE_LOOP('',(#1780,#1782,#1784,#1786,#1788,#1790,#1792,#1793,#1795,
#1796));
#1798=FACE_OUTER_BOUND('',#1797,.F.);
#1799=ADVANCED_FACE('',(#1798),#1779,.T.);
#1800=CARTESIAN_POINT('',(0.E0,0.E0,2.5E0));
#1801=DIRECTION('',(0.E0,0.E0,1.E0));
#1802=DIRECTION('',(0.E0,1.E0,0.E0));
#1803=AXIS2_PLACEMENT_3D('',#1800,#1801,#1802);
#1804=PLANE('',#1803);
#1805=ORIENTED_EDGE('',*,*,#1781,.T.);
#1806=ORIENTED_EDGE('',*,*,#1613,.T.);
#1808=ORIENTED_EDGE('',*,*,#1807,.T.);
#1810=ORIENTED_EDGE('',*,*,#1809,.T.);
#1811=EDGE_LOOP('',(#1805,#1806,#1808,#1810));
#1812=FACE_OUTER_BOUND('',#1811,.F.);
#1813=ADVANCED_FACE('',(#1812),#1804,.F.);
#1814=CARTESIAN_POINT('',(0.E0,-5.5E0,2.E0));
#1815=DIRECTION('',(0.E0,1.E0,0.E0));
#1816=DIRECTION('',(1.E0,0.E0,0.E0));
#1817=AXIS2_PLACEMENT_3D('',#1814,#1815,#1816);
#1818=PLANE('',#1817);
#1819=ORIENTED_EDGE('',*,*,#1611,.F.);
#1820=ORIENTED_EDGE('',*,*,#1683,.F.);
#1822=ORIENTED_EDGE('',*,*,#1821,.T.);
#1823=ORIENTED_EDGE('',*,*,#1807,.F.);
#1824=EDGE_LOOP('',(#1819,#1820,#1822,#1823));
#1825=FACE_OUTER_BOUND('',#1824,.F.);
#1826=ADVANCED_FACE('',(#1825),#1818,.T.);
#1827=CARTESIAN_POINT('',(3.E0,1.213466109951E1,0.E0));
#1828=DIRECTION('',(1.E0,0.E0,0.E0));
#1829=DIRECTION('',(0.E0,-1.E0,0.E0));
#1830=AXIS2_PLACEMENT_3D('',#1827,#1828,#1829);
#1831=PLANE('',#1830);
#1833=ORIENTED_EDGE('',*,*,#1832,.T.);
#1834=ORIENTED_EDGE('',*,*,#1705,.T.);
#1836=ORIENTED_EDGE('',*,*,#1835,.T.);
#1838=ORIENTED_EDGE('',*,*,#1837,.T.);
#1840=ORIENTED_EDGE('',*,*,#1839,.F.);
#1842=ORIENTED_EDGE('',*,*,#1841,.T.);
#1844=ORIENTED_EDGE('',*,*,#1843,.T.);
#1846=ORIENTED_EDGE('',*,*,#1845,.F.);
#1848=ORIENTED_EDGE('',*,*,#1847,.F.);
#1849=ORIENTED_EDGE('',*,*,#1667,.T.);
#1850=ORIENTED_EDGE('',*,*,#1720,.T.);
#1851=ORIENTED_EDGE('',*,*,#1733,.T.);
#1852=ORIENTED_EDGE('',*,*,#1755,.F.);
#1854=ORIENTED_EDGE('',*,*,#1853,.F.);
#1855=ORIENTED_EDGE('',*,*,#1783,.T.);
#1856=ORIENTED_EDGE('',*,*,#1809,.F.);
#1857=ORIENTED_EDGE('',*,*,#1821,.F.);
#1858=ORIENTED_EDGE('',*,*,#1681,.T.);
#1859=ORIENTED_EDGE('',*,*,#1655,.F.);
#1860=ORIENTED_EDGE('',*,*,#1134,.F.);
#1861=EDGE_LOOP('',(#1833,#1834,#1836,#1838,#1840,#1842,#1844,#1846,#1848,#1849,
#1850,#1851,#1852,#1854,#1855,#1856,#1857,#1858,#1859,#1860));
#1862=FACE_OUTER_BOUND('',#1861,.F.);
#1863=ADVANCED_FACE('',(#1862),#1831,.F.);
#1864=CARTESIAN_POINT('',(6.297660498639E0,1.079766049864E1,0.E0));
#1865=DIRECTION('',(7.071067811865E-1,-7.071067811865E-1,0.E0));
#1866=DIRECTION('',(-7.071067811865E-1,-7.071067811865E-1,0.E0));
#1867=AXIS2_PLACEMENT_3D('',#1864,#1865,#1866);
#1868=PLANE('',#1867);
#1869=ORIENTED_EDGE('',*,*,#1132,.F.);
#1870=ORIENTED_EDGE('',*,*,#1510,.T.);
#1871=ORIENTED_EDGE('',*,*,#1707,.T.);
#1872=ORIENTED_EDGE('',*,*,#1832,.F.);
#1873=EDGE_LOOP('',(#1869,#1870,#1871,#1872));
#1874=FACE_OUTER_BOUND('',#1873,.F.);
#1875=ADVANCED_FACE('',(#1874),#1868,.F.);
#1876=CARTESIAN_POINT('',(0.E0,5.5E0,2.E0));
#1877=DIRECTION('',(0.E0,1.E0,0.E0));
#1878=DIRECTION('',(1.E0,0.E0,0.E0));
#1879=AXIS2_PLACEMENT_3D('',#1876,#1877,#1878);
#1880=PLANE('',#1879);
#1881=ORIENTED_EDGE('',*,*,#1703,.T.);
#1882=ORIENTED_EDGE('',*,*,#1639,.T.);
#1884=ORIENTED_EDGE('',*,*,#1883,.T.);
#1885=ORIENTED_EDGE('',*,*,#1835,.F.);
#1886=EDGE_LOOP('',(#1881,#1882,#1884,#1885));
#1887=FACE_OUTER_BOUND('',#1886,.F.);
#1888=ADVANCED_FACE('',(#1887),#1880,.F.);
#1889=CARTESIAN_POINT('',(0.E0,0.E0,2.5E0));
#1890=DIRECTION('',(0.E0,0.E0,-1.E0));
#1891=DIRECTION('',(0.E0,-1.E0,0.E0));
#1892=AXIS2_PLACEMENT_3D('',#1889,#1890,#1891);
#1893=PLANE('',#1892);
#1895=ORIENTED_EDGE('',*,*,#1894,.F.);
#1896=ORIENTED_EDGE('',*,*,#1837,.F.);
#1897=ORIENTED_EDGE('',*,*,#1883,.F.);
#1898=ORIENTED_EDGE('',*,*,#1637,.F.);
#1899=EDGE_LOOP('',(#1895,#1896,#1897,#1898));
#1900=FACE_OUTER_BOUND('',#1899,.F.);
#1901=ADVANCED_FACE('',(#1900),#1893,.T.);
#1902=CARTESIAN_POINT('',(-1.E1,4.5E0,3.E0));
#1903=DIRECTION('',(0.E0,1.E0,0.E0));
#1904=DIRECTION('',(1.E0,0.E0,0.E0));
#1905=AXIS2_PLACEMENT_3D('',#1902,#1903,#1904);
#1906=PLANE('',#1905);
#1907=ORIENTED_EDGE('',*,*,#1635,.F.);
#1909=ORIENTED_EDGE('',*,*,#1908,.T.);
#1911=ORIENTED_EDGE('',*,*,#1910,.F.);
#1912=ORIENTED_EDGE('',*,*,#1090,.T.);
#1914=ORIENTED_EDGE('',*,*,#1913,.T.);
#1916=ORIENTED_EDGE('',*,*,#1915,.T.);
#1917=ORIENTED_EDGE('',*,*,#1839,.T.);
#1918=ORIENTED_EDGE('',*,*,#1894,.T.);
#1919=EDGE_LOOP('',(#1907,#1909,#1911,#1912,#1914,#1916,#1917,#1918));
#1920=FACE_OUTER_BOUND('',#1919,.F.);
#1921=ADVANCED_FACE('',(#1920),#1906,.F.);
#1922=CARTESIAN_POINT('',(0.E0,0.E0,3.E-1));
#1923=DIRECTION('',(0.E0,0.E0,-1.E0));
#1924=DIRECTION('',(0.E0,-1.E0,0.E0));
#1925=AXIS2_PLACEMENT_3D('',#1922,#1923,#1924);
#1926=PLANE('',#1925);
#1927=ORIENTED_EDGE('',*,*,#1908,.F.);
#1928=ORIENTED_EDGE('',*,*,#1633,.T.);
#1930=ORIENTED_EDGE('',*,*,#1929,.T.);
#1932=ORIENTED_EDGE('',*,*,#1931,.T.);
#1933=EDGE_LOOP('',(#1927,#1928,#1930,#1932));
#1934=FACE_OUTER_BOUND('',#1933,.F.);
#1935=ADVANCED_FACE('',(#1934),#1926,.F.);
#1936=CARTESIAN_POINT('',(3.E0,1.5E0,3.E0));
#1937=DIRECTION('',(0.E0,-1.E0,0.E0));
#1938=DIRECTION('',(-1.E0,0.E0,0.E0));
#1939=AXIS2_PLACEMENT_3D('',#1936,#1937,#1938);
#1940=PLANE('',#1939);
#1941=ORIENTED_EDGE('',*,*,#1631,.F.);
#1943=ORIENTED_EDGE('',*,*,#1942,.F.);
#1944=ORIENTED_EDGE('',*,*,#1843,.F.);
#1946=ORIENTED_EDGE('',*,*,#1945,.T.);
#1948=ORIENTED_EDGE('',*,*,#1947,.T.);
#1949=ORIENTED_EDGE('',*,*,#1094,.F.);
#1951=ORIENTED_EDGE('',*,*,#1950,.T.);
#1952=ORIENTED_EDGE('',*,*,#1929,.F.);
#1953=EDGE_LOOP('',(#1941,#1943,#1944,#1946,#1948,#1949,#1951,#1952));
#1954=FACE_OUTER_BOUND('',#1953,.F.);
#1955=ADVANCED_FACE('',(#1954),#1940,.F.);
#1956=CARTESIAN_POINT('',(0.E0,6.E0,2.5E0));
#1957=DIRECTION('',(0.E0,0.E0,1.E0));
#1958=DIRECTION('',(0.E0,1.E0,0.E0));
#1959=AXIS2_PLACEMENT_3D('',#1956,#1957,#1958);
#1960=PLANE('',#1959);
#1961=ORIENTED_EDGE('',*,*,#1942,.T.);
#1962=ORIENTED_EDGE('',*,*,#1629,.T.);
#1964=ORIENTED_EDGE('',*,*,#1963,.T.);
#1965=ORIENTED_EDGE('',*,*,#1845,.T.);
#1966=EDGE_LOOP('',(#1961,#1962,#1964,#1965));
#1967=FACE_OUTER_BOUND('',#1966,.F.);
#1968=ADVANCED_FACE('',(#1967),#1960,.F.);
#1969=CARTESIAN_POINT('',(0.E0,5.E-1,2.E0));
#1970=DIRECTION('',(0.E0,1.E0,0.E0));
#1971=DIRECTION('',(1.E0,0.E0,0.E0));
#1972=AXIS2_PLACEMENT_3D('',#1969,#1970,#1971);
#1973=PLANE('',#1972);
#1974=ORIENTED_EDGE('',*,*,#1627,.F.);
#1975=ORIENTED_EDGE('',*,*,#1669,.F.);
#1976=ORIENTED_EDGE('',*,*,#1847,.T.);
#1977=ORIENTED_EDGE('',*,*,#1963,.F.);
#1978=EDGE_LOOP('',(#1974,#1975,#1976,#1977));
#1979=FACE_OUTER_BOUND('',#1978,.F.);
#1980=ADVANCED_FACE('',(#1979),#1973,.T.);
#1981=CARTESIAN_POINT('',(0.E0,0.E0,3.E0));
#1982=DIRECTION('',(0.E0,0.E0,-1.E0));
#1983=DIRECTION('',(1.E0,0.E0,0.E0));
#1984=AXIS2_PLACEMENT_3D('',#1981,#1982,#1983);
#1985=PLANE('',#1984);
#1986=ORIENTED_EDGE('',*,*,#1915,.F.);
#1988=ORIENTED_EDGE('',*,*,#1987,.T.);
#1990=ORIENTED_EDGE('',*,*,#1989,.F.);
#1992=ORIENTED_EDGE('',*,*,#1991,.F.);
#1993=ORIENTED_EDGE('',*,*,#1945,.F.);
#1994=ORIENTED_EDGE('',*,*,#1841,.F.);
#1995=EDGE_LOOP('',(#1986,#1988,#1990,#1992,#1993,#1994));
#1996=FACE_OUTER_BOUND('',#1995,.F.);
#1997=ADVANCED_FACE('',(#1996),#1985,.T.);
#1998=CARTESIAN_POINT('',(-2.E1,0.E0,0.E0));
#1999=DIRECTION('',(1.E0,0.E0,0.E0));
#2000=DIRECTION('',(0.E0,0.E0,-1.E0));
#2001=AXIS2_PLACEMENT_3D('',#1998,#1999,#2000);
#2002=PLANE('',#2001);
#2004=ORIENTED_EDGE('',*,*,#2003,.F.);
#2006=ORIENTED_EDGE('',*,*,#2005,.F.);
#2007=ORIENTED_EDGE('',*,*,#1100,.T.);
#2009=ORIENTED_EDGE('',*,*,#2008,.T.);
#2010=ORIENTED_EDGE('',*,*,#1987,.F.);
#2011=ORIENTED_EDGE('',*,*,#1913,.F.);
#2012=ORIENTED_EDGE('',*,*,#1088,.T.);
#2014=ORIENTED_EDGE('',*,*,#2013,.F.);
#2015=ORIENTED_EDGE('',*,*,#1257,.T.);
#2016=ORIENTED_EDGE('',*,*,#1470,.F.);
#2017=ORIENTED_EDGE('',*,*,#1112,.T.);
#2018=ORIENTED_EDGE('',*,*,#1791,.T.);
#2019=EDGE_LOOP('',(#2004,#2006,#2007,#2009,#2010,#2011,#2012,#2014,#2015,#2016,
#2017,#2018));
#2020=FACE_OUTER_BOUND('',#2019,.F.);
#2021=ADVANCED_FACE('',(#2020),#2002,.F.);
#2022=CARTESIAN_POINT('',(0.E0,0.E0,2.E0));
#2023=DIRECTION('',(0.E0,0.E0,1.E0));
#2024=DIRECTION('',(-1.E0,0.E0,0.E0));
#2025=AXIS2_PLACEMENT_3D('',#2022,#2023,#2024);
#2026=PLANE('',#2025);
#2027=ORIENTED_EDGE('',*,*,#1789,.T.);
#2029=ORIENTED_EDGE('',*,*,#2028,.T.);
#2031=ORIENTED_EDGE('',*,*,#2030,.T.);
#2032=ORIENTED_EDGE('',*,*,#2003,.T.);
#2033=EDGE_LOOP('',(#2027,#2029,#2031,#2032));
#2034=FACE_OUTER_BOUND('',#2033,.F.);
#2035=ADVANCED_FACE('',(#2034),#2026,.F.);
#2036=CARTESIAN_POINT('',(-1.E1,-1.5E0,3.E0));
#2037=DIRECTION('',(1.E0,0.E0,0.E0));
#2038=DIRECTION('',(0.E0,-1.E0,0.E0));
#2039=AXIS2_PLACEMENT_3D('',#2036,#2037,#2038);
#2040=PLANE('',#2039);
#2042=ORIENTED_EDGE('',*,*,#2041,.F.);
#2043=ORIENTED_EDGE('',*,*,#2028,.F.);
#2044=ORIENTED_EDGE('',*,*,#1787,.F.);
#2046=ORIENTED_EDGE('',*,*,#2045,.F.);
#2047=ORIENTED_EDGE('',*,*,#1751,.T.);
#2048=ORIENTED_EDGE('',*,*,#1104,.T.);
#2049=EDGE_LOOP('',(#2042,#2043,#2044,#2046,#2047,#2048));
#2050=FACE_OUTER_BOUND('',#2049,.F.);
#2051=ADVANCED_FACE('',(#2050),#2040,.T.);
#2052=CARTESIAN_POINT('',(-1.E1,-3.5E0,0.E0));
#2053=DIRECTION('',(0.E0,-1.E0,0.E0));
#2054=DIRECTION('',(-1.E0,0.E0,0.E0));
#2055=AXIS2_PLACEMENT_3D('',#2052,#2053,#2054);
#2056=PLANE('',#2055);
#2057=ORIENTED_EDGE('',*,*,#2030,.F.);
#2058=ORIENTED_EDGE('',*,*,#2041,.T.);
#2059=ORIENTED_EDGE('',*,*,#1102,.T.);
#2060=ORIENTED_EDGE('',*,*,#2005,.T.);
#2061=EDGE_LOOP('',(#2057,#2058,#2059,#2060));
#2062=FACE_OUTER_BOUND('',#2061,.F.);
#2063=ADVANCED_FACE('',(#2062),#2056,.T.);
#2064=CARTESIAN_POINT('',(0.E0,0.E0,3.E0));
#2065=DIRECTION('',(0.E0,0.E0,1.E0));
#2066=DIRECTION('',(1.E0,0.E0,0.E0));
#2067=AXIS2_PLACEMENT_3D('',#2064,#2065,#2066);
#2068=PLANE('',#2067);
#2069=ORIENTED_EDGE('',*,*,#2045,.T.);
#2070=ORIENTED_EDGE('',*,*,#1785,.T.);
#2071=ORIENTED_EDGE('',*,*,#1853,.T.);
#2072=ORIENTED_EDGE('',*,*,#1753,.T.);
#2073=EDGE_LOOP('',(#2069,#2070,#2071,#2072));
#2074=FACE_OUTER_BOUND('',#2073,.F.);
#2075=ADVANCED_FACE('',(#2074),#2068,.F.);
#2076=CARTESIAN_POINT('',(-1.E1,3.5E0,0.E0));
#2077=DIRECTION('',(0.E0,-1.E0,0.E0));
#2078=DIRECTION('',(-1.E0,0.E0,0.E0));
#2079=AXIS2_PLACEMENT_3D('',#2076,#2077,#2078);
#2080=PLANE('',#2079);
#2081=ORIENTED_EDGE('',*,*,#1098,.F.);
#2083=ORIENTED_EDGE('',*,*,#2082,.F.);
#2084=ORIENTED_EDGE('',*,*,#1989,.T.);
#2085=ORIENTED_EDGE('',*,*,#2008,.F.);
#2086=EDGE_LOOP('',(#2081,#2083,#2084,#2085));
#2087=FACE_OUTER_BOUND('',#2086,.F.);
#2088=ADVANCED_FACE('',(#2087),#2080,.F.);
#2089=CARTESIAN_POINT('',(-1.E1,1.5E0,3.E0));
#2090=DIRECTION('',(-1.E0,0.E0,0.E0));
#2091=DIRECTION('',(0.E0,1.E0,0.E0));
#2092=AXIS2_PLACEMENT_3D('',#2089,#2090,#2091);
#2093=PLANE('',#2092);
#2094=ORIENTED_EDGE('',*,*,#2082,.T.);
#2095=ORIENTED_EDGE('',*,*,#1096,.F.);
#2096=ORIENTED_EDGE('',*,*,#1947,.F.);
#2097=ORIENTED_EDGE('',*,*,#1991,.T.);
#2098=EDGE_LOOP('',(#2094,#2095,#2096,#2097));
#2099=FACE_OUTER_BOUND('',#2098,.F.);
#2100=ADVANCED_FACE('',(#2099),#2093,.F.);
#2101=CARTESIAN_POINT('',(-1.945E1,7.45E0,9.2144E0));
#2102=DIRECTION('',(0.E0,0.E0,-1.E0));
#2103=DIRECTION('',(-1.E0,0.E0,0.E0));
#2104=AXIS2_PLACEMENT_3D('',#2101,#2102,#2103);
#2105=CYLINDRICAL_SURFACE('',#2104,5.5E-1);
#2106=ORIENTED_EDGE('',*,*,#1086,.T.);
#2108=ORIENTED_EDGE('',*,*,#2107,.F.);
#2109=ORIENTED_EDGE('',*,*,#1259,.T.);
#2110=ORIENTED_EDGE('',*,*,#2013,.T.);
#2111=EDGE_LOOP('',(#2106,#2108,#2109,#2110));
#2112=FACE_OUTER_BOUND('',#2111,.F.);
#2113=ADVANCED_FACE('',(#2112),#2105,.T.);
#2114=CARTESIAN_POINT('',(-1.25E1,8.E0,0.E0));
#2115=DIRECTION('',(0.E0,-1.E0,0.E0));
#2116=DIRECTION('',(0.E0,0.E0,1.E0));
#2117=AXIS2_PLACEMENT_3D('',#2114,#2115,#2116);
#2118=PLANE('',#2117);
#2119=ORIENTED_EDGE('',*,*,#2107,.T.);
#2120=ORIENTED_EDGE('',*,*,#1084,.F.);
#2121=ORIENTED_EDGE('',*,*,#1516,.T.);
#2122=ORIENTED_EDGE('',*,*,#1261,.T.);
#2123=EDGE_LOOP('',(#2119,#2120,#2121,#2122));
#2124=FACE_OUTER_BOUND('',#2123,.F.);
#2125=ADVANCED_FACE('',(#2124),#2118,.F.);
#2126=CARTESIAN_POINT('',(-6.E0,1.5E0,0.E0));
#2127=DIRECTION('',(-1.E0,0.E0,0.E0));
#2128=DIRECTION('',(0.E0,1.E0,0.E0));
#2129=AXIS2_PLACEMENT_3D('',#2126,#2127,#2128);
#2130=PLANE('',#2129);
#2131=ORIENTED_EDGE('',*,*,#1910,.T.);
#2132=ORIENTED_EDGE('',*,*,#1931,.F.);
#2133=ORIENTED_EDGE('',*,*,#1950,.F.);
#2134=ORIENTED_EDGE('',*,*,#1092,.T.);
#2135=EDGE_LOOP('',(#2131,#2132,#2133,#2134));
#2136=FACE_OUTER_BOUND('',#2135,.F.);
#2137=ADVANCED_FACE('',(#2136),#2130,.T.);
#2138=CARTESIAN_POINT('',(-6.E0,-1.5E0,0.E0));
#2139=DIRECTION('',(1.E0,0.E0,0.E0));
#2140=DIRECTION('',(0.E0,-1.E0,0.E0));
#2141=AXIS2_PLACEMENT_3D('',#2138,#2139,#2140);
#2142=PLANE('',#2141);
#2143=ORIENTED_EDGE('',*,*,#1108,.F.);
#2144=ORIENTED_EDGE('',*,*,#1748,.T.);
#2145=ORIENTED_EDGE('',*,*,#1769,.T.);
#2146=ORIENTED_EDGE('',*,*,#1794,.F.);
#2147=EDGE_LOOP('',(#2143,#2144,#2145,#2146));
#2148=FACE_OUTER_BOUND('',#2147,.F.);
#2149=ADVANCED_FACE('',(#2148),#2142,.F.);
#2150=CARTESIAN_POINT('',(1.5E0,-7.134661099512E0,2.E0));
#2151=DIRECTION('',(0.E0,0.E0,-1.E0));
#2152=DIRECTION('',(1.E0,0.E0,0.E0));
#2153=AXIS2_PLACEMENT_3D('',#2150,#2151,#2152);
#2154=CYLINDRICAL_SURFACE('',#2153,1.E0);
#2155=ORIENTED_EDGE('',*,*,#1312,.T.);
#2157=ORIENTED_EDGE('',*,*,#2156,.F.);
#2158=ORIENTED_EDGE('',*,*,#1688,.F.);
#2160=ORIENTED_EDGE('',*,*,#2159,.T.);
#2161=EDGE_LOOP('',(#2155,#2157,#2158,#2160));
#2162=FACE_OUTER_BOUND('',#2161,.F.);
#2163=ADVANCED_FACE('',(#2162),#2154,.F.);
#2164=CARTESIAN_POINT('',(1.5E0,-7.134661099512E0,2.E0));
#2165=DIRECTION('',(0.E0,0.E0,-1.E0));
#2166=DIRECTION('',(1.E0,0.E0,0.E0));
#2167=AXIS2_PLACEMENT_3D('',#2164,#2165,#2166);
#2168=CYLINDRICAL_SURFACE('',#2167,1.E0);
#2169=ORIENTED_EDGE('',*,*,#1314,.T.);
#2170=ORIENTED_EDGE('',*,*,#2159,.F.);
#2171=ORIENTED_EDGE('',*,*,#1690,.F.);
#2172=ORIENTED_EDGE('',*,*,#2156,.T.);
#2173=EDGE_LOOP('',(#2169,#2170,#2171,#2172));
#2174=FACE_OUTER_BOUND('',#2173,.F.);
#2175=ADVANCED_FACE('',(#2174),#2168,.F.);
#2179=DIMENSIONAL_EXPONENTS(0.E0,0.E0,0.E0,0.E0,0.E0,0.E0,0.E0);
#2181=PLANE_ANGLE_MEASURE_WITH_UNIT(PLANE_ANGLE_MEASURE(1.745329251994E-2),
#2180);
#2182=(CONVERSION_BASED_UNIT('DEGREE',#2181)NAMED_UNIT(*)PLANE_ANGLE_UNIT());
#2184=UNCERTAINTY_MEASURE_WITH_UNIT(LENGTH_MEASURE(9.906E-3),#2178,'closure',
'Maximum model space distance between geometric entities at asserted connectivities');
#2185=(GEOMETRIC_REPRESENTATION_CONTEXT(3)GLOBAL_UNCERTAINTY_ASSIGNED_CONTEXT((
#2184))GLOBAL_UNIT_ASSIGNED_CONTEXT((#2178,#2182,#2183))REPRESENTATION_CONTEXT(
'ID1','3'));
#2187=APPLICATION_CONTEXT(
'CONFIGURATION CONTROLLED 3D DESIGNS OF MECHANICAL PARTS AND ASSEMBLIES');
#2188=APPLICATION_PROTOCOL_DEFINITION('international standard',
'config_control_design',1994,#2187);
#2189=DESIGN_CONTEXT('',#2187,'design');
#2190=MECHANICAL_CONTEXT('',#2187,'mechanical');
#2191=PRODUCT('CHANNELDEPTH2MM','CHANNELDEPTH2MM','NOT SPECIFIED',(#2190));
#2192=PRODUCT_DEFINITION_FORMATION_WITH_SPECIFIED_SOURCE('5','LAST_VERSION',
#2191,.MADE.);
#2196=PRODUCT_CATEGORY('part','');
#2197=PRODUCT_RELATED_PRODUCT_CATEGORY('detail','',(#2191));
#2198=PRODUCT_CATEGORY_RELATIONSHIP('','',#2196,#2197);
#2199=SECURITY_CLASSIFICATION_LEVEL('unclassified');
#2200=SECURITY_CLASSIFICATION('','',#2199);
#2201=CC_DESIGN_SECURITY_CLASSIFICATION(#2200,(#2192));
#2202=APPROVAL_STATUS('approved');
#2203=APPROVAL(#2202,'');
#2204=CC_DESIGN_APPROVAL(#2203,(#2200,#2192,#2193));
#2205=CALENDAR_DATE(124,8,8);
#2206=COORDINATED_UNIVERSAL_TIME_OFFSET(9,0,.AHEAD.);
#2207=LOCAL_TIME(11,5,5.8E1,#2206);
#2208=DATE_AND_TIME(#2205,#2207);
#2209=APPROVAL_DATE_TIME(#2208,#2203);
#2210=DATE_TIME_ROLE('creation_date');
#2211=CC_DESIGN_DATE_AND_TIME_ASSIGNMENT(#2208,#2210,(#2193));
#2212=DATE_TIME_ROLE('classification_date');
#2213=CC_DESIGN_DATE_AND_TIME_ASSIGNMENT(#2208,#2212,(#2200));
#2214=PERSON('UNSPECIFIED','UNSPECIFIED',$,$,$,$);
#2215=ORGANIZATION('UNSPECIFIED','UNSPECIFIED','UNSPECIFIED');
#2216=PERSON_AND_ORGANIZATION(#2214,#2215);
#2217=APPROVAL_ROLE('approver');
#2218=APPROVAL_PERSON_ORGANIZATION(#2216,#2203,#2217);
#2219=PERSON_AND_ORGANIZATION_ROLE('creator');
#2220=CC_DESIGN_PERSON_AND_ORGANIZATION_ASSIGNMENT(#2216,#2219,(#2192,#2193));
#2221=PERSON_AND_ORGANIZATION_ROLE('design_supplier');
#2222=CC_DESIGN_PERSON_AND_ORGANIZATION_ASSIGNMENT(#2216,#2221,(#2192));
#2223=PERSON_AND_ORGANIZATION_ROLE('classification_officer');
#2224=CC_DESIGN_PERSON_AND_ORGANIZATION_ASSIGNMENT(#2216,#2223,(#2200));
#2225=PERSON_AND_ORGANIZATION_ROLE('design_owner');
#2226=CC_DESIGN_PERSON_AND_ORGANIZATION_ASSIGNMENT(#2216,#2225,(#2191));
#41=CIRCLE('',#40,5.5E-1);
#78=CIRCLE('',#77,5.5E-1);
#87=CIRCLE('',#86,1.25E1);
#96=CIRCLE('',#95,5.5E-1);
#101=CIRCLE('',#100,5.5E-1);
#106=CIRCLE('',#105,1.25E1);
#131=CIRCLE('',#130,5.5E-1);
#136=CIRCLE('',#135,5.5E-1);
#149=CIRCLE('',#148,5.5E-1);
#154=CIRCLE('',#153,5.5E-1);
#199=CIRCLE('',#198,5.5E-1);
#204=CIRCLE('',#203,5.5E-1);
#217=CIRCLE('',#216,5.5E-1);
#222=CIRCLE('',#221,5.5E-1);
#227=CIRCLE('',#226,1.E0);
#232=CIRCLE('',#231,1.E0);
#237=CIRCLE('',#236,5.5E-1);
#242=CIRCLE('',#241,5.5E-1);
#255=CIRCLE('',#254,5.5E-1);
#260=CIRCLE('',#259,5.5E-1);
#273=CIRCLE('',#272,5.5E-1);
#278=CIRCLE('',#277,5.5E-1);
#291=CIRCLE('',#290,5.5E-1);
#296=CIRCLE('',#295,5.5E-1);
#309=CIRCLE('',#308,5.5E-1);
#314=CIRCLE('',#313,5.5E-1);
#327=CIRCLE('',#326,5.5E-1);
#332=CIRCLE('',#331,5.5E-1);
#349=CIRCLE('',#348,1.25E1);
#370=CIRCLE('',#369,1.25E1);
#379=CIRCLE('',#378,1.25E1);
#476=CIRCLE('',#475,1.E0);
#481=CIRCLE('',#480,1.E0);
#486=CIRCLE('',#485,1.25E1);
#1080=EDGE_CURVE('',#1061,#1062,#36,.T.);
#1082=EDGE_CURVE('',#829,#1062,#379,.T.);
#1084=EDGE_CURVE('',#829,#924,#806,.T.);
#1086=EDGE_CURVE('',#923,#924,#41,.T.);
#1088=EDGE_CURVE('',#1039,#923,#734,.T.);
#1090=EDGE_CURVE('',#950,#1039,#642,.T.);
#1092=EDGE_CURVE('',#956,#950,#45,.T.);
#1094=EDGE_CURVE('',#956,#838,#49,.T.);
#1096=EDGE_CURVE('',#838,#971,#53,.T.);
#1098=EDGE_CURVE('',#971,#972,#57,.T.);
#1100=EDGE_CURVE('',#988,#972,#718,.T.);
#1102=EDGE_CURVE('',#987,#988,#61,.T.);
#1104=EDGE_CURVE('',#848,#987,#65,.T.);
#1106=EDGE_CURVE('',#959,#848,#69,.T.);
#1108=EDGE_CURVE('',#959,#960,#73,.T.);
#1110=EDGE_CURVE('',#1042,#960,#558,.T.);
#1112=EDGE_CURVE('',#920,#1042,#750,.T.);
#1114=EDGE_CURVE('',#918,#920,#78,.T.);
#1116=EDGE_CURVE('',#825,#918,#82,.T.);
#1118=EDGE_CURVE('',#825,#821,#87,.T.);
#1120=EDGE_CURVE('',#821,#940,#91,.T.);
#1122=EDGE_CURVE('',#939,#940,#96,.T.);
#1124=EDGE_CURVE('',#939,#936,#395,.T.);
#1126=EDGE_CURVE('',#934,#936,#101,.T.);
#1128=EDGE_CURVE('',#817,#934,#411,.T.);
#1130=EDGE_CURVE('',#817,#1065,#106,.T.);
#1132=EDGE_CURVE('',#1065,#1066,#110,.T.);
#1134=EDGE_CURVE('',#1066,#1050,#114,.T.);
#1136=EDGE_CURVE('',#1048,#1050,#118,.T.);
#1138=EDGE_CURVE('',#1061,#1048,#419,.T.);
#1142=EDGE_CURVE('',#884,#904,#20,.T.);
#1144=EDGE_CURVE('',#888,#884,#278,.T.);
#1146=EDGE_CURVE('',#892,#888,#24,.T.);
#1148=EDGE_CURVE('',#896,#892,#332,.T.);
#1150=EDGE_CURVE('',#908,#896,#28,.T.);
#1152=EDGE_CURVE('',#912,#908,#314,.T.);
#1154=EDGE_CURVE('',#900,#912,#32,.T.);
#1156=EDGE_CURVE('',#904,#900,#296,.T.);
#1160=EDGE_CURVE('',#867,#863,#4,.T.);
#1162=EDGE_CURVE('',#859,#863,#131,.T.);
#1164=EDGE_CURVE('',#859,#855,#8,.T.);
#1166=EDGE_CURVE('',#851,#855,#149,.T.);
#1168=EDGE_CURVE('',#851,#879,#12,.T.);
#1170=EDGE_CURVE('',#875,#879,#255,.T.);
#1172=EDGE_CURVE('',#875,#871,#16,.T.);
#1174=EDGE_CURVE('',#867,#871,#237,.T.);
#1184=EDGE_CURVE('',#863,#864,#122,.T.);
#1187=EDGE_CURVE('',#867,#868,#126,.T.);
#1189=EDGE_CURVE('',#868,#864,#170,.T.);
#1199=EDGE_CURVE('',#859,#860,#144,.T.);
#1203=EDGE_CURVE('',#864,#860,#136,.T.);
#1213=EDGE_CURVE('',#855,#856,#140,.T.);
#1217=EDGE_CURVE('',#860,#856,#166,.T.);
#1227=EDGE_CURVE('',#851,#852,#158,.T.);
#1231=EDGE_CURVE('',#856,#852,#154,.T.);
#1242=EDGE_CURVE('',#852,#880,#178,.T.);
#1244=EDGE_CURVE('',#879,#880,#162,.T.);
#1255=EDGE_CURVE('',#915,#916,#199,.T.);
#1257=EDGE_CURVE('',#928,#915,#742,.T.);
#1259=EDGE_CURVE('',#926,#928,#204,.T.);
#1261=EDGE_CURVE('',#830,#926,#208,.T.);
#1263=EDGE_CURVE('',#818,#830,#370,.T.);
#1265=EDGE_CURVE('',#818,#932,#212,.T.);
#1267=EDGE_CURVE('',#931,#932,#217,.T.);
#1269=EDGE_CURVE('',#931,#944,#403,.T.);
#1271=EDGE_CURVE('',#942,#944,#222,.T.);
#1273=EDGE_CURVE('',#822,#942,#387,.T.);
#1275=EDGE_CURVE('',#826,#822,#349,.T.);
#1277=EDGE_CURVE('',#826,#916,#340,.T.);
#1281=EDGE_CURVE('',#891,#887,#182,.T.);
#1283=EDGE_CURVE('',#883,#887,#273,.T.);
#1285=EDGE_CURVE('',#883,#903,#186,.T.);
#1287=EDGE_CURVE('',#899,#903,#291,.T.);
#1289=EDGE_CURVE('',#899,#911,#190,.T.);
#1291=EDGE_CURVE('',#907,#911,#309,.T.);
#1293=EDGE_CURVE('',#907,#895,#194,.T.);
#1295=EDGE_CURVE('',#891,#895,#327,.T.);
#1302=EDGE_CURVE('',#872,#868,#242,.T.);
#1304=EDGE_CURVE('',#876,#872,#174,.T.);
#1306=EDGE_CURVE('',#880,#876,#260,.T.);
#1312=EDGE_CURVE('',#1053,#1054,#227,.T.);
#1314=EDGE_CURVE('',#1054,#1053,#232,.T.);
#1326=EDGE_CURVE('',#871,#872,#246,.T.);
#1339=EDGE_CURVE('',#875,#876,#250,.T.);
#1362=EDGE_CURVE('',#887,#888,#264,.T.);
#1365=EDGE_CURVE('',#891,#892,#268,.T.);
#1376=EDGE_CURVE('',#883,#884,#282,.T.);
#1391=EDGE_CURVE('',#903,#904,#286,.T.);
#1402=EDGE_CURVE('',#899,#900,#300,.T.);
#1417=EDGE_CURVE('',#911,#912,#304,.T.);
#1428=EDGE_CURVE('',#907,#908,#322,.T.);
#1441=EDGE_CURVE('',#895,#896,#318,.T.);
#1467=EDGE_CURVE('',#918,#916,#336,.T.);
#1470=EDGE_CURVE('',#920,#915,#746,.T.);
#1482=EDGE_CURVE('',#825,#826,#344,.T.);
#1496=EDGE_CURVE('',#821,#822,#353,.T.);
#1506=EDGE_CURVE('',#1062,#1068,#357,.T.);
#1508=EDGE_CURVE('',#1070,#1068,#486,.T.);
#1510=EDGE_CURVE('',#1065,#1070,#361,.T.);
#1513=EDGE_CURVE('',#817,#818,#365,.T.);
#1516=EDGE_CURVE('',#829,#830,#374,.T.);
#1527=EDGE_CURVE('',#942,#940,#383,.T.);
#1543=EDGE_CURVE('',#944,#939,#399,.T.);
#1553=EDGE_CURVE('',#936,#931,#391,.T.);
#1567=EDGE_CURVE('',#934,#932,#407,.T.);
#1592=EDGE_CURVE('',#1061,#1072,#415,.T.);
#1594=EDGE_CURVE('',#1072,#1068,#490,.T.);
#1607=EDGE_CURVE('',#1048,#1046,#423,.T.);
#1609=EDGE_CURVE('',#1046,#1014,#471,.T.);
#1611=EDGE_CURVE('',#1014,#1011,#582,.T.);
#1613=EDGE_CURVE('',#1026,#1011,#570,.T.);
#1615=EDGE_CURVE('',#1026,#963,#427,.T.);
#1617=EDGE_CURVE('',#963,#964,#542,.T.);
#1619=EDGE_CURVE('',#964,#1028,#431,.T.);
#1621=EDGE_CURVE('',#1028,#1019,#522,.T.);
#1623=EDGE_CURVE('',#1022,#1019,#510,.T.);
#1625=EDGE_CURVE('',#1022,#1004,#455,.T.);
#1627=EDGE_CURVE('',#1004,#1001,#686,.T.);
#1629=EDGE_CURVE('',#1008,#1001,#674,.T.);
#1631=EDGE_CURVE('',#1008,#953,#435,.T.);
#1633=EDGE_CURVE('',#947,#953,#650,.T.);
#1635=EDGE_CURVE('',#947,#998,#439,.T.);
#1637=EDGE_CURVE('',#998,#991,#630,.T.);
#1639=EDGE_CURVE('',#996,#991,#618,.T.);
#1641=EDGE_CURVE('',#996,#1072,#494,.T.);
#1651=EDGE_CURVE('',#1045,#1046,#459,.T.);
#1655=EDGE_CURVE('',#1050,#1045,#614,.T.);
#1665=EDGE_CURVE('',#1024,#1022,#443,.T.);
#1667=EDGE_CURVE('',#1006,#1024,#447,.T.);
#1669=EDGE_CURVE('',#1006,#1004,#451,.T.);
#1681=EDGE_CURVE('',#1016,#1045,#463,.T.);
#1683=EDGE_CURVE('',#1016,#1014,#467,.T.);
#1688=EDGE_CURVE('',#1057,#1058,#476,.T.);
#1690=EDGE_CURVE('',#1058,#1057,#481,.T.);
#1703=EDGE_CURVE('',#995,#996,#498,.T.);
#1705=EDGE_CURVE('',#1074,#995,#502,.T.);
#1707=EDGE_CURVE('',#1070,#1074,#506,.T.);
#1718=EDGE_CURVE('',#1019,#1020,#518,.T.);
#1720=EDGE_CURVE('',#1024,#1020,#602,.T.);
#1731=EDGE_CURVE('',#1036,#1028,#538,.T.);
#1733=EDGE_CURVE('',#1020,#1036,#514,.T.);
#1746=EDGE_CURVE('',#964,#967,#526,.T.);
#1748=EDGE_CURVE('',#959,#967,#530,.T.);
#1751=EDGE_CURVE('',#841,#848,#774,.T.);
#1753=EDGE_CURVE('',#846,#841,#790,.T.);
#1755=EDGE_CURVE('',#846,#1036,#534,.T.);
#1767=EDGE_CURVE('',#963,#968,#566,.T.);
#1769=EDGE_CURVE('',#967,#968,#546,.T.);
#1781=EDGE_CURVE('',#1034,#1026,#550,.T.);
#1783=EDGE_CURVE('',#844,#1034,#606,.T.);
#1785=EDGE_CURVE('',#842,#844,#782,.T.);
#1787=EDGE_CURVE('',#842,#980,#554,.T.);
#1789=EDGE_CURVE('',#979,#980,#758,.T.);
#1791=EDGE_CURVE('',#1042,#979,#754,.T.);
#1794=EDGE_CURVE('',#960,#968,#562,.T.);
#1807=EDGE_CURVE('',#1011,#1012,#574,.T.);
#1809=EDGE_CURVE('',#1012,#1034,#578,.T.);
#1821=EDGE_CURVE('',#1016,#1012,#610,.T.);
#1832=EDGE_CURVE('',#1066,#1074,#586,.T.);
#1835=EDGE_CURVE('',#995,#992,#590,.T.);
#1837=EDGE_CURVE('',#992,#1030,#622,.T.);
#1839=EDGE_CURVE('',#833,#1030,#594,.T.);
#1841=EDGE_CURVE('',#833,#834,#706,.T.);
#1843=EDGE_CURVE('',#834,#1032,#662,.T.);
#1845=EDGE_CURVE('',#1002,#1032,#682,.T.);
#1847=EDGE_CURVE('',#1006,#1002,#598,.T.);
#1853=EDGE_CURVE('',#844,#846,#786,.T.);
#1883=EDGE_CURVE('',#991,#992,#626,.T.);
#1894=EDGE_CURVE('',#1030,#998,#646,.T.);
#1908=EDGE_CURVE('',#947,#948,#634,.T.);
#1910=EDGE_CURVE('',#950,#948,#638,.T.);
#1913=EDGE_CURVE('',#1039,#1040,#730,.T.);
#1915=EDGE_CURVE('',#1040,#833,#690,.T.);
#1929=EDGE_CURVE('',#953,#954,#670,.T.);
#1931=EDGE_CURVE('',#954,#948,#654,.T.);
#1942=EDGE_CURVE('',#1032,#1008,#658,.T.);
#1945=EDGE_CURVE('',#834,#836,#702,.T.);
#1947=EDGE_CURVE('',#836,#838,#798,.T.);
#1950=EDGE_CURVE('',#956,#954,#666,.T.);
#1963=EDGE_CURVE('',#1001,#1002,#678,.T.);
#1987=EDGE_CURVE('',#1040,#976,#726,.T.);
#1989=EDGE_CURVE('',#974,#976,#694,.T.);
#1991=EDGE_CURVE('',#836,#974,#698,.T.);
#2003=EDGE_CURVE('',#984,#979,#710,.T.);
#2005=EDGE_CURVE('',#988,#984,#714,.T.);
#2008=EDGE_CURVE('',#972,#976,#722,.T.);
#2013=EDGE_CURVE('',#928,#923,#738,.T.);
#2028=EDGE_CURVE('',#980,#983,#770,.T.);
#2030=EDGE_CURVE('',#983,#984,#762,.T.);
#2041=EDGE_CURVE('',#983,#987,#766,.T.);
#2045=EDGE_CURVE('',#841,#842,#778,.T.);
#2082=EDGE_CURVE('',#974,#971,#794,.T.);
#2107=EDGE_CURVE('',#926,#924,#802,.T.);
#2156=EDGE_CURVE('',#1058,#1054,#814,.T.);
#2159=EDGE_CURVE('',#1057,#1053,#810,.T.);
#2176=CLOSED_SHELL('',(#1178,#1193,#1207,#1221,#1235,#1249,#1318,#1331,#1344,
#1356,#1370,#1383,#1396,#1409,#1422,#1435,#1448,#1460,#1474,#1487,#1500,#1521,
#1534,#1547,#1560,#1573,#1585,#1599,#1645,#1659,#1674,#1694,#1711,#1725,#1739,
#1760,#1774,#1799,#1813,#1826,#1863,#1875,#1888,#1901,#1921,#1935,#1955,#1968,
#1980,#1997,#2021,#2035,#2051,#2063,#2075,#2088,#2100,#2113,#2125,#2137,#2149,
#2163,#2175));
#2177=MANIFOLD_SOLID_BREP('',#2176);
#2178=(LENGTH_UNIT()NAMED_UNIT(*)SI_UNIT(.MILLI.,.METRE.));
#2180=(NAMED_UNIT(*)PLANE_ANGLE_UNIT()SI_UNIT($,.RADIAN.));
#2183=(NAMED_UNIT(*)SI_UNIT($,.STERADIAN.)SOLID_ANGLE_UNIT());
#2186=ADVANCED_BREP_SHAPE_REPRESENTATION('',(#2177),#2185);
#2193=PRODUCT_DEFINITION('design','',#2192,#2189);
#2194=PRODUCT_DEFINITION_SHAPE('','SHAPE FOR CHANNELDEPTH2MM.',#2193);
#2195=SHAPE_DEFINITION_REPRESENTATION(#2194,#2186);
ENDSEC;
END-ISO-10303-21;
